# Supplementary material for: RAB3B Dictates mTORC1/S6 Signaling in Chordoma and Predicts Response to mTORC1‐Targeted Therapy
Source: Adv Sci (Weinh). 2025 Mar 26;12(19):2415384. doi: 10.1002/advs.202415384 (PMC12097036; doi:10.1002/advs.202415384)
Supplement: Supplementary file 2 — Supplemental Data 1 [file ADVS-12-2415384-s001.xls]

## Sheet: Key_Diff RNA
ID	logFC	AveExpr	t	P.Value	adj.P.Val	B
FRRS1	2.09321	2.54824	3.85828	0.000528251	0.00371317	-0.68131
MAGI3	2.5178	3.96061	4.85532	3.10909e-05	0.000342294	2.06721
PHTF1	1.05732	3.75918	2.92523	0.0063208	0.0289304	-3.03462
GDAP2	2.05993	4.59005	7.42215	2.06173e-08	7.78649e-07	9.27249
RNVU1-4	3.67047	3.90546	2.73745	0.0100773	0.0424065	-3.46661
RNVU1-18	3.85247	3.50224	3.83747	0.0005596	0.00389743	-0.736719
PDE4DIP	2.17705	3.77913	5.45102	5.54969e-06	7.99052e-05	3.75579
ASH1L	1.49232	6.28981	4.49937	8.64949e-05	0.000811269	1.06951
F11R	2.72833	3.62862	4.63492	5.86441e-05	0.000585005	1.4479
CDC73	1.52615	6.33224	3.63328	0.000980961	0.00619717	-1.27471
LYPLAL1	2.97544	4.70958	4.73451	4.40406e-05	0.000460035	1.72719
ARHGAP12	2.9871	5.22921	7.14898	4.38913e-08	1.43129e-06	8.5264
CNNM2	1.45135	3.25122	3.86218	0.000522555	0.00367904	-0.670886
ENO4	2.42544	2.20495	4.74251	4.3037e-05	0.000451338	1.74968
ALX4	2.04875	1.89258	3.58208	0.00112762	0.00695245	-1.4078
TMEM138	1.82337	3.71164	7.00598	6.53935e-08	1.99227e-06	8.13273
PPP6R3	1.36353	5.93774	5.54187	4.26673e-06	6.37203e-05	4.0141
FAM86C1	1.56406	2.26275	2.93069	0.00623453	0.0286237	-3.02182
ME3	2.35286	3.5951	3.33716	0.00217625	0.0120081	-2.03299
PRSS23	1.95416	5.4501	4.43691	0.000103402	0.000945044	0.895907
CPSF6	2.31856	6.19894	6.74344	1.36686e-07	3.6321e-06	7.40488
PLXNC1	3.30466	3.93048	9.25948	1.61622e-10	1.83118e-08	14.0534
RNFT2	1.83309	1.71853	3.88884	0.00048527	0.00345444	-0.599692
N4BP2L2	4.05592	6.16705	9.21466	1.80981e-10	1.99415e-08	13.9421
FNDC3A	1.42037	5.84781	5.02819	1.88694e-05	0.00022531	2.55563
IRS2	1.98801	4.74042	3.35263	0.00208871	0.0115943	-1.9941
RALGAPA1	2.41261	4.55677	9.40884	1.11068e-10	1.42775e-08	14.4223
DLK1	-4.3723	0.663118	-8.77934	5.50516e-10	4.55916e-08	12.8469
GOLGA8O	1.34651	1.2241	2.69393	0.0112054	0.0462473	-3.56423
FLYWCH2	2.00479	3.17411	3.62289	0.00100915	0.00634416	-1.30179
PARN	2.47181	5.46751	10.0514	2.28714e-11	4.79988e-09	15.974
NPIPB11	1.45711	1.47395	3.02205	0.00494446	0.0236934	-2.80551
ZNF747	1.63307	3.13824	3.1378	0.00367088	0.0185415	-2.52629
CYB5B	1.47329	4.68934	3.98061	0.00037575	0.002791	-0.353365
ADAT1	2.8329	4.35944	6.21155	6.20016e-07	1.2914e-05	5.91314
KRBA2	1.73018	1.63231	4.01197	0.000344192	0.00259733	-0.268771
ARL17A	1.81367	1.67417	4.08731	0.000278601	0.00217342	-0.0646733
HLF	2.06675	3.14287	2.91384	0.00650468	0.0296296	-3.0613
FECH	1.12415	3.97198	2.88543	0.00698551	0.0314271	-3.12759
PLVAP	3.54608	3.78553	3.99054	0.000365461	0.00272774	-0.326597
C19orf47	1.54123	2.51707	3.01256	0.00506561	0.024159	-2.82814
ZNF83	4.55072	5.4438	8.94672	3.57875e-10	3.24512e-08	13.271
EML6	2.16325	2.62749	4.75014	4.21024e-05	0.000443215	1.77111
PCYOX1	1.95414	5.59216	3.64331	0.000954494	0.00605482	-1.24856
KDM3A	1.01273	4.95184	3.54628	0.00124254	0.00754597	-1.50038
HS6ST1	2.37474	3.08059	5.13396	1.38954e-05	0.000174414	2.8553
FASTKD2	2.07336	4.83143	8.20339	2.49099e-09	1.42279e-07	11.3586
NRSN2-AS1	3.89295	4.64125	9.59418	7.00191e-11	1.00762e-08	14.8758
ENTPD6	3.07944	4.44806	4.83212	3.32428e-05	0.000361915	2.00182
TTI1	1.57099	4.33529	3.24757	0.00275672	0.0145947	-2.25655
APP	2.17366	8.38942	3.43202	0.00169011	0.00972063	-1.79319
ABCG1	3.50516	4.04846	6.45825	3.06633e-07	7.12057e-06	6.60755
SLC19A1	2.06957	2.40768	4.06377	0.000297654	0.00229907	-0.128568
SLC6A6	2.31382	5.24109	5.35678	7.29025e-06	0.0001004	3.48792
ABHD5	1.28988	4.96262	3.56364	0.00118545	0.00724773	-1.45552
RPL24	-1.93407	6.85023	-4.45991	9.68262e-05	0.000894243	0.959776
ZXDC	1.50174	4.26465	5.66803	2.96266e-06	4.70056e-05	4.37274
ACAD9	2.52096	3.72622	4.49442	8.77296e-05	0.000821181	1.05572
ETV5	1.85431	4.19568	3.6503	0.000936446	0.00595875	-1.23031
TPRG1	1.81312	1.78632	2.81313	0.0083639	0.0363846	-3.29454
ACOX3	2.27975	3.66751	3.81011	0.000603613	0.00414921	-0.809447
TAPT1	1.39725	3.78661	5.23608	1.03395e-05	0.000135714	3.14507
WDFY3-AS2	2.6862	2.78078	6.04204	1.0082e-06	1.92614e-05	5.43396
C4orf3	1.72102	6.20594	3.70566	0.000804779	0.00525863	-1.08529
NOCT	-1.28056	4.88548	-3.15892	0.00347514	0.0177273	-2.47477
CBR4	3.23821	4.62098	8.46523	1.2475e-09	8.42883e-08	12.0406
ING2	2.81042	5.65072	3.02124	0.00495471	0.0237323	-2.80745
SDHA	2.25915	3.5721	6.20446	6.32732e-07	1.31197e-05	5.89312
ZNF131	1.68536	4.33144	7.56961	1.37587e-08	5.60504e-07	9.67184
WDR41	1.98242	4.7198	8.74124	6.07532e-10	4.86412e-08	12.7498
SLC22A4	1.83293	3.71308	3.92882	0.000434176	0.00314496	-0.492611
SLC36A1	2.192	4.24149	4.45516	9.81508e-05	0.000904515	0.946566
MED7	1.90401	3.97134	4.92248	2.56116e-05	0.000289058	2.25672
BICRAL	2.17761	4.76588	8.2592	2.14808e-09	1.27422e-07	11.5047
ZC3H12D	1.58398	2.52378	2.74028	0.0100077	0.0421903	-3.46022
C7orf25	2.07647	2.0382	3.27958	0.00253406	0.0136096	-2.177
NUDCD3	3.57315	4.57631	14.5214	1.55364e-15	6.53082e-12	25.2701
RAMP3	3.34168	3.03789	4.11032	0.000261132	0.00206279	-0.0020994
ZNF117	4.08945	4.79369	6.92826	8.12864e-08	2.35543e-06	7.91793
GTF2IRD2	1.62852	1.79972	3.8748	0.000504574	0.00357121	-0.637215
FBXL13	3.59758	3.3127	6.42441	3.37638e-07	7.71401e-06	6.51252
LAMB1	2.4673	5.91634	4.09965	0.000269092	0.00211322	-0.0311189
FAM3C	1.28799	5.09133	3.00403	0.00517703	0.0245972	-2.84847
TMEM140	2.56794	4.37409	3.91301	0.000453725	0.00326554	-0.535011
CYREN	2.60091	3.57266	6.45256	3.11634e-07	7.21813e-06	6.59159
DGKI	2.53724	3.10521	3.75965	0.0006938	0.00465648	-0.943081
ERICH1	2.35037	3.65899	7.15728	4.28902e-08	1.40277e-06	8.54919
MTBP	1.76861	2.33571	3.60117	0.00107062	0.00666177	-1.35827
PVT1	2.6085	6.11791	4.92298	2.55741e-05	0.000288772	2.25815
LY6E	3.74772	4.4328	4.71529	4.65451e-05	0.000482197	1.67322
ZNF252P-AS1	1.53677	1.49636	2.70339	0.0109507	0.0453786	-3.5431
SLC25A51	1.67654	3.32737	6.54754	2.37926e-07	5.73882e-06	6.85785
PGM5P2	3.98214	3.70108	6.44779	3.15897e-07	7.31075e-06	6.57818
FRMD3	2.44116	2.88186	5.59666	3.64144e-06	5.59021e-05	4.16988
LINC00476	1.33814	2.74417	3.19951	0.00312639	0.0162216	-2.37521
ZNF782	2.9344	3.93824	8.25276	2.18505e-09	1.29062e-07	11.4879
ELP1	1.32806	4.81103	5.9536	1.30014e-06	2.37409e-05	5.18343
INIP	1.74364	4.28059	5.18792	1.18864e-05	0.000152655	3.00836
AKNA	3.17501	4.37291	6.88949	9.06256e-08	2.57488e-06	7.81056
WHRN	1.83418	3.28333	2.98264	0.0054664	0.0257206	-2.89926
XG	2.4481	2.22554	3.00178	0.0052068	0.0247217	-2.85383
FAM120C	2.53646	3.834	7.5204	1.57424e-08	6.26935e-07	9.53886
ZXDA	2.96386	3.81023	8.53579	1.03694e-09	7.356e-08	12.2229
NLGN3	1.66811	1.98011	2.74874	0.00980245	0.041502	-3.44112
RBM41	2.11029	3.83864	6.96449	7.34422e-08	2.19234e-06	8.01812
PRPS1	1.88343	5.55125	3.00429	0.0051736	0.0245851	-2.84785
NKAP	1.43649	3.12372	2.93879	0.00610836	0.0281483	-3.00278
ZSCAN20	1.55059	2.09205	3.36527	0.00201966	0.0112788	-1.96224
HHEX	2.39679	2.97654	4.57068	7.0515e-05	0.000682178	1.26832
ZNF518A	3.33472	4.6239	11.1238	1.84275e-12	8.10283e-10	18.4376
TRAF6	1.53809	5.13657	3.81937	0.000588356	0.00406177	-0.78486
MSANTD4	2.15178	3.97416	5.34047	7.64274e-06	0.00010463	3.44157
ZNF841	3.69208	5.78755	7.48624	1.72882e-08	6.77393e-07	9.44637
ZNF808	2.99533	4.43251	8.35496	1.6675e-09	1.04984e-07	11.7545
MRPL30	2.34132	4.81331	4.99474	2.07852e-05	0.000243618	2.46098
LINC00960	1.72825	3.15691	3.27871	0.00253984	0.0136367	-2.17916
ABCF3	1.24428	3.59965	2.71639	0.0106094	0.0442122	-3.51397
FAM184B	1.4048	1.39587	3.14321	0.0036198	0.0183334	-2.51312
USP46-AS1	3.02453	3.42938	5.73471	2.44367e-06	3.99849e-05	4.5622
CLPTM1L	2.07774	4.89912	3.63269	0.000982542	0.00620504	-1.27625
SPINK13	3.85357	3.50325	3.51163	0.00136451	0.00814211	-1.58962
HCG18	3.72974	5.13734	8.82525	4.89002e-10	4.15532e-08	12.9636
C7orf50	2.56239	3.76689	4.31969	0.0001444	0.00125594	0.571606
ZNF746	2.12456	4.19098	6.87846	9.34768e-08	2.6383e-06	7.77998
PARP10	3.53432	3.40218	5.27673	9.19161e-06	0.000122328	3.2605
ERCC6L2	1.63775	4.62497	5.3935	6.55502e-06	9.17106e-05	3.59229
ZNF81	2.07283	3.45778	7.33994	2.58591e-08	9.3214e-07	9.0488
RTL8B	1.79315	4.01112	2.9877	0.00539667	0.0254444	-2.88728
HEYL	2.79382	4.50104	5.02497	1.90461e-05	0.000227127	2.5465
CDKN2C	2.16219	3.2198	3.9559	0.0004026	0.00296027	-0.419883
LINC01534	4.43756	5.12456	6.15041	7.38692e-07	1.49585e-05	5.74049
CRIPT	2.45077	6.3873	4.835	3.29677e-05	0.000359131	2.00994
LZTS3	1.36456	2.01408	3.11625	0.00388152	0.0194083	-2.57871
C3orf38	1.16367	4.30838	3.53601	0.00127755	0.00771289	-1.52687
QDPR	1.76644	3.33712	3.52393	0.00131993	0.0079273	-1.55797
SAP30L-AS1	6.37859	6.57068	15.353	3.30407e-16	3.66117e-12	26.7405
LPCAT1	1.55312	5.32669	3.06136	0.004471	0.0218171	-2.71131
CPLANE1	3.44234	5.74604	9.23967	1.69903e-10	1.90168e-08	14.0043
NIPSNAP2	2.21195	4.88708	4.09443	0.000273077	0.00213664	-0.0453231
SLC20A2	3.08249	4.70088	9.96613	2.81188e-11	5.49534e-09	15.7715
TINAGL1	2.27041	2.95537	5.35053	7.4234e-06	0.000102107	3.47015
SLC44A3	2.81625	3.1672	4.6221	6.0843e-05	0.000604545	1.41203
SEC22B	2.5149	4.68785	7.36821	2.39187e-08	8.77031e-07	9.12582
ENSA	2.01551	5.82588	5.49469	4.89074e-06	7.16653e-05	3.87997
THEM5	2.59612	2.665	3.07015	0.00437122	0.0214207	-2.69016
THEM4	3.32625	4.81735	7.59376	1.28799e-08	5.28981e-07	9.73701
RABGAP1L	1.79882	5.25874	5.18692	1.19209e-05	0.000153063	3.00552
MARK1	2.61424	3.4476	4.66106	5.44004e-05	0.000549499	1.52112
LGALS8	1.65746	5.09921	4.02935	0.000327837	0.00249146	-0.221801
NMT2	2.55396	4.68066	5.70832	2.63719e-06	4.26227e-05	4.48722
KIAA1217	2.5569	5.35525	5.57607	3.8649e-06	5.86821e-05	4.11133
ZNF33B	2.65575	3.45176	6.21869	6.07473e-07	1.27149e-05	5.93328
ALOX5	2.96741	3.69235	4.97267	2.21544e-05	0.000256305	2.39856
HECTD2	2.34567	4.61369	6.51242	2.62866e-07	6.27752e-06	6.75949
PPP1R3C	4.19644	7.90805	4.98212	2.15574e-05	0.00025097	2.42529
PDLIM1	4.11494	6.73565	7.01921	6.30196e-08	1.93437e-06	8.16924
NT5C2	3.05566	5.09048	5.67801	2.87845e-06	4.58533e-05	4.4011
RNH1	1.65273	4.38964	3.29507	0.00243258	0.0131796	-2.13837
VPS37C	2.29022	4.24508	5.04646	1.78981e-05	0.00021543	2.60737
RBM4B	2.30942	4.58632	5.37106	6.99504e-06	9.6961e-05	3.5285
YAP1	2.45817	6.63237	5.37255	6.96481e-06	9.66145e-05	3.53275
ST14	1.92221	1.78683	3.39418	0.00186996	0.0105804	-1.8892
LINC02449	3.39732	3.20175	3.90285	0.00046674	0.00334138	-0.562231
GPRC5A	-3.33483	3.97335	-3.51207	0.0013629	0.00813423	-1.58849
MGST1	3.1802	4.48938	3.37137	0.00198714	0.0111326	-1.94685
APAF1	1.6765	4.33454	6.22461	5.97274e-07	1.25394e-05	5.94998
PCCA	2.86388	4.15517	9.70615	5.31025e-11	8.55259e-09	15.1474
GAS6	3.52666	5.34579	5.90119	1.51192e-06	2.69085e-05	5.03481
CEP170B	1.28641	3.60109	3.61756	0.0010239	0.00641792	-1.31565
RAB40C	1.22069	2.98843	3.41283	0.00177912	0.0101462	-1.84193
PDXDC1	2.50236	5.7494	6.63903	1.83585e-07	4.65933e-06	7.11373
CDRT4	2.8596	2.70223	6.89304	8.9726e-08	2.55063e-06	7.82041
ABHD15	3.33714	3.52795	5.55304	4.13107e-06	6.20089e-05	4.04586
SSH2	2.00565	4.79845	5.71669	2.57419e-06	4.17875e-05	4.511
MMP28	2.30671	2.33759	3.1879	0.00322258	0.016635	-2.40376
SIGLEC15	2.38254	2.16595	4.68522	5.07512e-05	0.000518743	1.58883
DPP9	2.06443	3.92433	5.08109	1.61924e-05	0.000197822	2.70544
ZNF440	2.38262	3.21275	4.46	9.68005e-05	0.000894154	0.960034
NUDT19	2.16938	4.28529	6.95776	7.48382e-08	2.21729e-06	7.99953
ZNF813	1.09688	2.08002	2.79373	0.00877502	0.0378432	-3.33891
HS1BP3	2.77495	3.32144	5.6458	3.15925e-06	4.96131e-05	4.30955
B3GNT2	2.11265	5.46712	4.05373	0.000306164	0.00235423	-0.155785
ANXA4	3.21976	4.62826	8.68418	7.04392e-10	5.4812e-08	12.604
NAGK	4.29624	6.43171	6.64512	1.80447e-07	4.59022e-06	7.13074
ZNF638	1.56768	6.04776	5.16857	1.2571e-05	0.000159854	2.95347
CNOT11	1.15407	5.37026	3.41713	0.00175881	0.0100469	-1.83103
NAB1	1.37369	5.43577	3.34981	0.00210437	0.0116649	-2.00118
DNPEP	1.53883	3.65761	3.53783	0.00127128	0.00768425	-1.52218
ACKR3	-4.95063	4.42993	-9.63296	6.36112e-11	9.65565e-09	14.9701
ANKMY1	2.94767	3.05239	9.62612	6.46968e-11	9.71399e-09	14.9534
D2HGDH	3.01154	3.35758	5.01421	1.96477e-05	0.000232717	2.51606
SPAG4	3.01454	3.77695	3.646	0.000947511	0.00601879	-1.24154
JPH2	5.64212	5.1292	6.47567	2.91808e-07	6.8622e-06	6.65644
DIDO1	2.24194	5.11351	5.29349	8.75629e-06	0.000117352	3.3081
ERVH48-1	3.26727	2.97025	5.57571	3.86895e-06	5.87245e-05	4.1103
TBX1	1.43637	1.30579	2.79982	0.00864409	0.0373902	-3.32502
CABIN1	2.62645	4.36548	5.77821	2.1553e-06	3.5881e-05	4.68577
TIMP3	-2.40728	8.00825	-4.30157	0.000152032	0.00130957	0.521653
SETMAR	1.6605	3.52419	2.95065	0.0059281	0.0274892	-2.97488
TSEN2	2.71893	3.43624	5.17776	1.2241e-05	0.000156556	2.97954
NUP210	2.42082	3.67474	4.5137	8.30187e-05	0.000783305	1.10942
CCR1	3.75413	3.47412	5.51141	4.65984e-06	6.87364e-05	3.92749
TMEM14EP	3.99626	8.24409	10.379	1.04325e-11	2.62299e-09	16.7432
MECOM	1.87112	2.33515	3.40573	0.0018132	0.0103119	-1.85995
OPA1	1.81853	4.79686	4.91912	2.58614e-05	0.00029158	2.24723
PIGZ	1.8997	2.71519	3.11709	0.00387305	0.0193771	-2.57666
PCGF3	1.2485	5.06794	3.41792	0.00175509	0.0100298	-1.82902
SLC2A9	1.97041	1.94173	3.58105	0.00113077	0.00696796	-1.41046
FBXL5	2.151	6.27259	6.60221	2.0376e-07	5.06239e-06	7.01082
AFF1	2.8267	6.956	6.08312	8.95999e-07	1.7498e-05	5.55021
LINC02516	2.25908	2.45475	2.99765	0.00526181	0.024921	-2.86364
SLC12A7	3.62581	5.26453	6.94218	7.81775e-08	2.29658e-06	7.95643
SEMA5A	2.14074	4.5878	3.75875	0.000695518	0.00466519	-0.945454
C1QTNF3	3.20185	7.00365	3.0647	0.00443284	0.0216748	-2.70328
OCLN	2.8212	2.59018	5.0233	1.91381e-05	0.000227856	2.54179
UBE2D2	1.22844	5.75312	3.8809	0.000496093	0.00352063	-0.620912
SPINK1	-2.59907	0.452949	-6.74906	1.34536e-07	3.58876e-06	7.42053
DUSP22	2.39582	5.12333	5.06325	1.70499e-05	0.000206574	2.6549
ANKS1A	2.17386	4.5988	5.87525	1.6292e-06	2.86826e-05	4.96124
AIG1	1.51446	4.40707	4.58664	6.73603e-05	0.000657395	1.31289
ZNRF2	4.18441	5.0689	14.4915	1.64472e-15	6.53082e-12	25.2158
EGFR	3.08298	6.12198	5.49053	4.94998e-06	7.23802e-05	3.86814
RCC1L	2.31463	4.06211	6.93315	8.018e-08	2.33213e-06	7.93146
PRKRIP1	2.13432	4.84154	5.05786	1.7318e-05	0.000209449	2.63962
KMT2E	1.17406	6.40081	3.28993	0.00246583	0.0133259	-2.1512
UBE3C	1.97163	5.08242	5.01493	1.96067e-05	0.000232411	2.51811
RBPMS	3.01559	5.42724	8.04969	3.75338e-09	1.96925e-07	10.9541
ANKRD46	2.51334	3.67768	4.42537	0.000106863	0.00097219	0.863907
ZNF706	2.16468	5.14087	6.03618	1.02532e-06	1.95094e-05	5.41736
SCRIB	2.17213	3.68726	4.01407	0.000342174	0.00258422	-0.2631
ZNF251	1.56563	3.83702	3.56545	0.00117966	0.00721706	-1.45085
ACER2	2.27508	2.26241	3.54033	0.00126269	0.00764737	-1.51572
RASEF	4.74529	4.3139	4.88057	2.8906e-05	0.000320686	2.13842
RAPGEF1	2.1175	5.26355	5.29268	8.77683e-06	0.000117542	3.3058
VAV2	1.3561	3.40447	3.09322	0.00411924	0.0204025	-2.63449
PHF8	1.71628	4.07225	4.80146	3.63147e-05	0.000390524	1.91549
HNRNPR	1.6239	5.76876	3.79006	0.000637998	0.00434353	-0.862633
ZNF195	2.36494	5.00144	8.96925	3.37814e-10	3.12736e-08	13.3278
UNC93B1	2.94198	3.51035	6.29536	4.87871e-07	1.0571e-05	6.14948
UGGT2	1.96933	4.47757	5.31326	8.26914e-06	0.000111933	3.36426
TMC7	1.7991	1.69657	3.64912	0.000939471	0.00597551	-1.23339
LPCAT2	1.23512	3.97908	2.78628	0.008938	0.0384443	-3.35592
PLEKHM1	2.30158	3.80469	7.13256	4.59423e-08	1.49202e-06	8.48131
ZSCAN5A	1.88801	2.05079	4.05713	0.000303257	0.00233561	-0.146575
CCDC173	1.73742	1.8617	2.82316	0.00815845	0.0356391	-3.27152
SP100	3.17226	5.59226	6.01967	1.07514e-06	2.03024e-05	5.37061
SPCS3	2.34698	5.84084	6.23445	5.80681e-07	1.22467e-05	5.97776
CEP72	2.08176	2.55958	4.00323	0.000352713	0.00265121	-0.292359
MAST4	-1.78127	4.31193	-4.22043	0.000191362	0.0015912	0.298667
TMEM173	3.41787	5.11849	7.6783	1.02285e-08	4.39304e-07	9.96456
POM121	1.51776	4.01132	4.39551	0.000116364	0.00104558	0.781152
TCAF2	2.71321	4.08746	3.64572	0.00094822	0.00602261	-1.24226
NRBP2	3.83969	4.76695	11.1898	1.58564e-12	7.1091e-10	18.5842
ZBTB7B	2.60205	4.44318	5.24058	1.02059e-05	0.000134151	3.15782
SC5D	1.51791	4.7812	4.1254	0.000250272	0.0019909	0.0389624
KRT80	3.45306	3.2149	3.13725	0.00367613	0.0185629	-2.52764
FNTB	1.80947	2.83245	3.46585	0.00154349	0.00903095	-1.70692
CDR2	1.19482	4.93313	2.91472	0.00649036	0.0295766	-3.05925
TNS4	2.23877	2.13467	3.01859	0.00498827	0.023862	-2.81376
ABCC3	3.97778	3.8012	7.03905	5.96229e-08	1.84545e-06	8.22394
ZNF493	3.79381	4.36592	9.8956	3.33823e-11	6.22732e-09	15.6031
ZNF846	2.90313	3.82996	8.24106	2.25392e-09	1.31603e-07	11.4572
KYNU	1.97553	2.16036	3.64871	0.000940522	0.00597997	-1.23446
PLB1	1.87855	2.03157	4.43014	0.000105419	0.000961714	0.877124
SOS1	2.16471	5.39297	6.99437	6.75509e-08	2.04849e-06	8.10068
ZFP64	1.42924	2.80342	3.03204	0.00481983	0.0232005	-2.78163
SIK1B	2.37042	3.82182	3.07922	0.00427043	0.0210235	-2.66829
TSPO	-1.76588	4.76073	-3.07264	0.00434338	0.0213145	-2.68417
TNK2	2.78704	3.9805	6.62207	1.92616e-07	4.85518e-06	7.06633
OSBPL10	1.52893	2.97402	3.34068	0.00215599	0.0119093	-2.02414
HBS1L	1.2409	4.31029	4.84099	3.24026e-05	0.000353949	2.02683
MAP3K5	1.63566	4.37654	3.53663	0.00127541	0.0077037	-1.52527
MRPS10	2.12192	5.15249	5.68669	2.80721e-06	4.48733e-05	4.42576
DDHD2	3.15912	4.46195	12.2026	1.68992e-13	1.38935e-10	20.7609
LINC01355	3.72322	4.4634	7.40684	2.1504e-08	8.05005e-07	9.23091
LINC01135	2.36612	2.94431	2.99467	0.00530187	0.0250758	-2.87073
PDE4B	-1.85884	4.37475	-3.59258	0.00109589	0.00679309	-1.38055
NBPF9	2.01836	2.64787	6.29345	4.90542e-07	1.06119e-05	6.1441
H3F3AP4	3.11212	3.45947	3.42046	0.0017432	0.00997212	-1.82256
ITPKB	2.43711	4.2053	5.37992	6.81786e-06	9.48372e-05	3.55369
SDCCAG8	2.341	4.61245	7.58122	1.33288e-08	5.44996e-07	9.70318
SMYD3	3.40475	4.10626	10.8085	3.80571e-12	1.29397e-09	17.7296
MLLT10	1.24243	5.2043	4.45539	9.80857e-05	0.000904089	0.947211
ERCC6	1.90666	3.64046	6.7278	1.42852e-07	3.77243e-06	7.36133
NUTM2A-AS1	3.38922	4.95254	9.36388	1.24307e-10	1.52906e-08	14.3116
XRRA1	2.2473	3.73703	7.05451	5.71049e-08	1.77844e-06	8.26655
SNORD15B	7.45373	7.81227	6.8843	9.19562e-08	2.60467e-06	7.79617
TTC12	2.45056	3.07922	4.92119	2.57066e-05	0.000289953	2.2531
COPS7A	1.66973	5.03322	4.32969	0.000140353	0.00122555	0.599186
BCL2L14	1.40647	1.4707	2.91134	0.00654568	0.0297794	-3.06714
MIPEP	1.84315	3.04176	3.79351	0.000631933	0.00431125	-0.853466
RCBTB2	3.32734	3.9626	8.34638	1.70566e-09	1.07022e-07	11.7322
ANKRD10	1.39934	7.06532	3.62985	0.000990183	0.00624191	-1.28365
FOXA1	2.46468	2.64168	3.30222	0.00238712	0.012979	-2.12052
CLEC14A	2.74508	2.49553	3.33545	0.00218614	0.0120482	-2.03729
RAD51B	2.18843	2.84297	4.28537	0.000159188	0.00136148	0.477048
ERVK13-1	4.40882	5.23829	11.3984	9.89867e-13	5.12547e-10	19.0433
BCL7C	3.13172	3.38514	8.09267	3.34581e-09	1.79421e-07	11.0675
ZBTB4	1.62032	5.90038	5.45478	5.4895e-06	7.91414e-05	3.7665
TTC19	2.53908	5.41042	7.29173	2.95434e-08	1.03925e-06	8.91728
PLXDC1	2.8621	3.16705	4.57576	6.94963e-05	0.000674439	1.28249
ARSG	1.91351	2.99293	4.94558	2.39585e-05	0.000273859	2.32198
TACR1	2.66403	2.65798	5.79668	2.04346e-06	3.44017e-05	4.73821
IGFBP5	2.62505	6.97005	2.91215	0.00653244	0.0297316	-3.06526
LINC01238	2.71028	2.46389	5.12478	1.42695e-05	0.000178256	2.82928
PMEPA1	-1.31932	4.30922	-2.79416	0.00876573	0.0378061	-3.33793
CELSR1	1.7383	2.12898	2.94559	0.00600439	0.0277588	-2.98679
EGOT	2.6596	2.61502	3.19367	0.00317449	0.016425	-2.3896
LMCD1-AS1	1.63058	1.55882	2.76374	0.00944804	0.0402847	-3.40716
NECTIN3	-1.77605	3.27835	-2.82335	0.00815478	0.0356287	-3.27111
SNORA7B	6.62186	6.64507	5.40984	6.25215e-06	8.81185e-05	3.63874
CP	2.60324	2.45564	5.6095	3.50881e-06	5.4245e-05	4.20636
APBB2	1.67016	5.13751	3.87533	0.000503835	0.00356817	-0.635806
USP38	1.291	4.26975	4.63528	5.85839e-05	0.00058472	1.44891
GUCY1A1	3.77185	3.97633	5.13647	1.37951e-05	0.000173311	2.86241
MXD3	1.44693	2.33492	4.53355	7.84322e-05	0.000745874	1.16472
PRPF4B	1.6044	5.86486	4.42647	0.00010653	0.000969795	0.866943
ESR1	2.75232	2.86589	5.53788	4.31633e-06	6.43374e-05	4.00274
SYNE1	3.13689	4.86735	5.57554	3.87087e-06	5.87245e-05	4.10981
CDK13	2.72544	6.37163	7.44351	1.94407e-08	7.43847e-07	9.33051
CNOT4	1.53822	5.11461	6.45808	3.06779e-07	7.12057e-06	6.60708
OR2A42	2.88596	3.06103	3.23999	0.0028121	0.0148505	-2.27532
PCM1	1.86765	5.76838	5.81388	1.94455e-06	3.30782e-05	4.78705
TACC1	2.35011	6.28559	6.56197	2.28381e-07	5.53752e-06	6.89825
IKBKB	2.6721	4.63905	8.66509	7.40217e-10	5.68019e-08	12.5551
STAU2	2.56008	4.46626	9.24404	1.68039e-10	1.88462e-08	14.0151
OSGIN2	1.8507	4.88081	5.55972	4.05202e-06	6.10382e-05	4.06485
OXR1	1.89144	4.6373	5.85771	1.7137e-06	2.98757e-05	4.91146
RIC1	2.55931	5.64235	7.34321	2.56266e-08	9.26168e-07	9.05772
CTPS2	2.16302	3.76676	6.38442	3.78375e-07	8.50792e-06	6.40015
REPS2	2.48293	2.69382	5.71248	2.60564e-06	4.2199e-05	4.49906
FPGT	3.35365	4.06137	9.20659	1.8471e-10	2.0145e-08	13.9221
DBT	2.05616	3.27105	7.02872	6.13669e-08	1.88887e-06	8.19548
MTMR11	1.60839	3.06551	2.85145	0.00760442	0.033681	-3.20637
TSPAN15	2.07809	2.62158	3.80316	0.000615324	0.00421663	-0.827898
C11orf80	3.44323	4.03111	9.36336	1.24468e-10	1.52906e-08	14.3103
DHRS12	1.91473	2.57246	4.23024	0.000186121	0.00155392	0.325564
CCDC32	1.52736	3.07439	4.47825	9.18817e-05	0.000855565	1.01075
EFCAB13	2.99076	4.48193	6.59275	2.09296e-07	5.17671e-06	6.98437
RMDN2	2.18522	2.551	5.48683	5.00324e-06	7.30241e-05	3.85762
ATL2	1.33928	5.16302	3.55539	0.00121226	0.00739286	-1.47685
ZNF718	1.82388	3.57719	2.92585	0.00631095	0.0288992	-3.03316
RNASET2	4.3827	4.35829	10.0583	2.24943e-11	4.75677e-09	15.9903
LINC01176	5.71154	6.58289	10.7793	4.07325e-12	1.3537e-09	17.6632
GIMAP5	2.63449	2.42344	4.73243	4.43051e-05	0.000462362	1.72134
WDR60	3.06717	5.42816	5.30796	8.3971e-06	0.000113416	3.3492
ZNF207	1.88136	6.60225	4.49738	8.69887e-05	0.000815348	1.06397
KRT19	6.20713	8.1716	4.74738	4.24377e-05	0.000445982	1.76337
ZNF732	2.06648	2.01762	2.68523	0.0114448	0.047067	-3.58365
C1orf159	1.54475	2.06457	3.50906	0.001374	0.00818728	-1.59622
FAM102B	2.0654	4.14376	5.26813	9.42346e-06	0.000125143	3.23606
WDR66	1.92569	2.02527	3.91438	0.000451996	0.00325702	-0.531336
SPTLC2	1.37466	4.73919	3.42878	0.00170483	0.00978905	-1.80143
MYO5C	3.07214	3.80896	5.84948	1.75484e-06	3.03935e-05	4.8881
THSD4	3.87023	4.30071	6.58758	2.12384e-07	5.24265e-06	6.96992
SLC52A1	1.33146	1.21042	2.83685	0.00788584	0.0346477	-3.24005
TOM1L2	2.59985	4.77335	8.48721	1.1776e-09	8.09476e-08	12.0975
SPECC1	-1.21814	3.30725	-3.14318	0.00362009	0.0183334	-2.5132
TINCR	1.7704	1.69108	3.42973	0.00170049	0.00977122	-1.79901
HNRNPL	1.93885	5.27178	4.92311	2.55645e-05	0.000288761	2.25852
FANCL	3.02354	4.65118	4.56828	7.10021e-05	0.000686168	1.26162
AOX1	3.83672	3.6343	3.92281	0.000441506	0.00319128	-0.50873
RIN2	2.65042	5.47462	7.227	3.53425e-08	1.19543e-06	8.74031
E2F1	2.34803	2.44839	3.27014	0.00259788	0.0138985	-2.2005
BACE2	2.50065	4.7663	6.02827	1.04888e-06	1.98878e-05	5.39498
TTC28	1.90042	4.38092	7.73201	8.83886e-09	3.88042e-07	10.1087
H1F0	-1.83043	5.84911	-3.02932	0.00485342	0.0233338	-2.78813
TNFRSF13C	2.04478	1.85889	2.71173	0.0107304	0.0446328	-3.52441
MCCC1	1.68314	3.48525	4.07645	0.000287237	0.00223074	-0.0941619
TRA2B	1.57478	6.43571	3.08589	0.00419783	0.0207195	-2.65222
KIAA0232	1.73021	5.24151	3.45122	0.00160533	0.0093162	-1.74428
PALLD	1.40381	5.88531	2.84171	0.00779112	0.0343242	-3.22885
PDE4D	1.77591	4.90271	3.62898	0.000992538	0.00625462	-1.28592
SH3RF2	2.49547	2.3165	2.88619	0.00697223	0.0313776	-3.12582
ADRB2	-1.85461	2.73974	-2.76021	0.00953025	0.0405634	-3.41515
ARHGEF37	3.74316	3.64056	6.2645	5.32856e-07	1.13942e-05	6.0625
FOXQ1	3.58413	3.2583	4.1719	0.000219508	0.00178245	0.165823
PERP	3.75487	5.74632	5.04534	1.79563e-05	0.00021599	2.60419
RNF170	2.5219	4.00253	5.76921	2.212e-06	3.66489e-05	4.66021
IL7	4.04433	5.04643	6.61191	1.98238e-07	4.94946e-06	7.03794
STK3	1.16643	3.72064	4.66297	5.41033e-05	0.000547396	1.52646
CDKN2A	1.84561	2.26472	2.73861	0.0100487	0.042318	-3.46398
ARL13A	4.0787	3.99965	7.33514	2.62037e-08	9.41498e-07	9.03573
SNX27	1.57486	5.72954	5.59221	3.68869e-06	5.65022e-05	4.1572
KIAA1257	2.11599	2.13758	4.61963	6.12767e-05	0.000607983	1.40511
MFSD1	2.93701	5.52337	7.98544	4.45878e-09	2.26637e-07	10.7841
CLTB	2.59534	5.12311	4.80059	3.64066e-05	0.000391361	1.91302
UHRF1BP1	1.58321	4.6653	4.29207	0.00015619	0.00133935	0.495485
KHDC1	2.92458	3.02711	8.12063	3.10513e-09	1.68995e-07	11.1412
RBM28	2.27336	4.03999	9.20807	1.84017e-10	2.01091e-08	13.9257
SVIL-AS1	1.57346	4.61202	5.13719	1.37663e-05	0.000172989	2.86446
TP53I3	3.21345	4.6041	5.38905	6.64001e-06	9.27125e-05	3.57964
ARMC2	2.35707	2.64501	5.53439	4.36006e-06	6.49367e-05	3.99284
RABGEF1	2.20757	2.45268	5.07472	1.64938e-05	0.000200928	2.68738
FBLIM1	1.52645	3.81657	3.94385	0.000416363	0.00304129	-0.452266
COA7	1.66548	3.35095	3.14838	0.00357159	0.0181384	-2.50052
ADAMTSL4	4.94482	5.37216	8.07777	3.48173e-09	1.84736e-07	11.0282
GOLPH3L	1.46594	5.06599	3.99607	0.000359857	0.00269499	-0.311698
ATP1B1	2.76327	6.42487	5.04086	1.81905e-05	0.000218286	2.5915
ZNF678	2.24591	4.00111	6.26607	5.30479e-07	1.13477e-05	6.06691
SPRTN	2.33581	3.84755	6.96091	7.4181e-08	2.20726e-06	8.00824
AKR1E2	1.96365	2.7129	3.31735	0.00229349	0.0125589	-2.08267
ITIH5	2.19112	2.0841	2.99987	0.00523213	0.0248186	-2.85836
VIM-AS1	2.14574	2.74495	3.14754	0.00357931	0.0181701	-2.50255
NRP1	1.8547	5.32368	4.20707	0.000198736	0.00164021	0.262052
RASSF4	3.94171	4.51598	9.08374	2.52231e-10	2.50441e-08	13.6155
PIK3AP1	2.1304	3.72328	3.93995	0.00042092	0.00306649	-0.462749
FGFR2	1.67729	3.69636	3.03846	0.00474132	0.0228882	-2.76627
MTG1	1.86167	2.96236	3.96837	0.000388829	0.00287657	-0.386345
SVIP	2.68728	3.89048	6.71468	1.48242e-07	3.88515e-06	7.32477
LRP5	3.86168	4.93232	7.03934	5.95744e-08	1.84497e-06	8.22475
TMEM123	2.21079	7.01028	5.07845	1.63167e-05	0.000199033	2.69795
ART4	1.50775	1.49598	2.68096	0.011564	0.047462	-3.59316
SLC38A1	1.86729	5.05192	3.72191	0.000769671	0.0050723	-1.04257
CDC16	1.51888	5.44708	4.57517	6.96133e-05	0.00067522	1.28085
BDKRB1	-2.17525	0.396419	-9.31325	1.41157e-10	1.6649e-08	14.1866
IL4R	2.11936	4.47197	3.9095	0.000458177	0.00329288	-0.544409
OSGIN1	1.87239	2.42468	3.48882	0.00145103	0.00856977	-1.64815
ALOX12	2.61238	3.21184	4.91751	2.59813e-05	0.000292575	2.24271
MED9	1.66786	2.89569	3.78207	0.000652219	0.00442512	-0.88379
CSNK1D	1.52475	5.03629	4.106	0.000264325	0.00208377	-0.0138478
DUS3L	1.90676	2.87492	4.81081	3.53499e-05	0.000381853	1.94179
NKPD1	1.49094	1.39147	2.9706	0.00563606	0.0263867	-2.92778
MRPL33	1.40501	5.46475	2.98061	0.00549466	0.0258234	-2.90407
CYTOR	1.77224	5.69871	3.26904	0.00260538	0.0139319	-2.20323
INSIG2	-1.19085	4.92871	-2.74836	0.00981165	0.0415346	-3.44198
MBD5	2.20497	4.99928	8.58936	9.01548e-10	6.61581e-08	12.3608
SLC38A11	3.75784	3.47655	3.91085	0.000456464	0.0032844	-0.540803
CASP8	3.82327	4.0673	10.7529	4.33119e-12	1.41991e-09	17.6032
C2CD6	2.347	2.61568	3.16234	0.0034444	0.0175883	-2.46642
AP1S3	2.12507	2.15057	4.96368	2.27378e-05	0.000262108	2.37313
SNAP25	-1.92535	1.26355	-2.74943	0.00978571	0.0414596	-3.43954
SDC4	-2.79423	6.637	-4.36206	0.000128002	0.00113437	0.688591
ZMYND8	2.40806	5.34514	5.95954	1.27809e-06	2.34398e-05	5.20027
RIPK4	2.95068	4.13003	3.79955	0.000621481	0.00425198	-0.837457
COL18A1	3.3973	3.93983	5.43905	5.74534e-06	8.21033e-05	3.72176
PISD	2.82218	4.69629	5.62324	3.37214e-06	5.25985e-05	4.24542
TRIOBP	1.46784	3.87211	5.11966	1.44825e-05	0.000180393	2.81476
RAP2B	1.14274	5.62376	2.84178	0.00778975	0.0343235	-3.22869
PLA2G12A	2.0556	3.91776	3.58346	0.0011234	0.00692951	-1.40422
SMN1	1.84949	2.15292	5.86081	1.69845e-06	2.96877e-05	4.92026
SLC12A2	2.25049	5.2187	4.17202	0.000219434	0.00178211	0.166149
TH2LCRR	4.02	3.65455	5.40614	6.31955e-06	8.89328e-05	3.62821
CNOT6	1.34079	4.70105	3.23331	0.00286178	0.015066	-2.29184
PTCHD4	2.02674	1.84249	2.98324	0.00545807	0.0256924	-2.89784
RAPGEF5	6.90852	6.76641	7.74445	8.54543e-09	3.76651e-07	10.142
NFE2L3	3.69941	5.79505	7.54551	1.46966e-08	5.90894e-07	9.60672
AQP1	1.65803	4.7478	2.70848	0.0108158	0.0449171	-3.5317
EEPD1	2.3647	2.55978	4.63333	5.89122e-05	0.000587045	1.44346
BRI3	1.96231	4.96599	5.36603	7.09759e-06	9.80391e-05	3.51421
CAPZA2	2.55549	5.44724	8.28978	1.98091e-09	1.20077e-07	11.5846
DERL1	1.58571	5.29006	6.57323	2.212e-07	5.4036e-06	6.92978
FAM49B	2.49282	4.44883	7.41867	2.08153e-08	7.84192e-07	9.26305
PRKCQ	1.94486	3.05033	3.15461	0.00351424	0.0179004	-2.4853
APBB1IP	2.29621	3.87021	5.20218	1.14056e-05	0.000147437	3.04884
CTNND1	1.1868	6.4074	3.81315	0.000598567	0.00411861	-0.801385
AEBP2	1.85939	4.90007	4.50722	8.45739e-05	0.000796351	1.09136
ZNF780B	4.39644	4.58882	11.0956	1.96547e-12	8.50742e-10	18.3747
VPS54	2.73314	5.57003	9.90068	3.29721e-11	6.18158e-09	15.6152
KLF15	3.63384	3.36239	3.98219	0.000374095	0.00278169	-0.349111
GCLC	2.64503	3.70109	8.48754	1.17658e-09	8.09476e-08	12.0983
LCA5	1.40915	3.7675	3.27858	0.00254076	0.0136403	-2.1795
NACC2	1.8288	4.31458	5.1202	1.44602e-05	0.000180237	2.81627
ZNF124	1.9904	4.54744	5.57283	3.90124e-06	5.91205e-05	4.10213
RAVER2	2.50861	4.70487	4.367	0.000126213	0.00112117	0.702253
USP33	1.95785	5.38157	5.35493	7.32937e-06	0.000100914	3.48267
LYRM9	2.3179	2.10718	4.9874	2.12313e-05	0.000247902	2.4402
ZNF91	3.27822	5.28376	7.00386	6.57816e-08	2.00031e-06	8.12689
TANC1	3.03871	5.7734	7.17073	4.13164e-08	1.36337e-06	8.5861
GCA	3.26793	4.22421	8.50357	1.12819e-09	7.84269e-08	12.1397
C22orf34	1.84486	1.79263	3.49768	0.00141682	0.00840623	-1.62544
AKAP7	3.33133	3.21388	7.30713	2.83118e-08	1.00101e-06	8.95933
CSPP1	2.42088	4.34098	7.66361	1.06458e-08	4.52662e-07	9.92508
COG2	2.67752	3.84051	4.50329	8.55309e-05	0.000803723	1.08041
PRR5L	2.59034	4.23016	4.13321	0.000244827	0.00195537	0.0602278
HDAC7	2.88314	4.44954	7.07193	5.43953e-08	1.70749e-06	8.31455
MLXIP	2.13235	5.06449	5.02326	1.91402e-05	0.000227856	2.54168
PCCA-AS1	3.98316	4.28944	4.7032	4.8193e-05	0.000497037	1.63928
AXIN1	1.67058	3.1521	3.38194	0.001932	0.0108781	-1.92017
HOXB7	2.31105	2.2055	2.87772	0.00712156	0.0319045	-3.1455
GPR35	1.63033	1.57725	3.70488	0.000806502	0.00526456	-1.08734
GPR160	1.99578	2.97627	3.71797	0.000778056	0.00511964	-1.05295
BTC	2.83833	2.5803	3.22239	0.00294488	0.0154286	-2.31884
AOAH	3.59298	3.6546	5.12166	1.4399e-05	0.000179636	2.82042
NAMPT	2.10736	6.36338	2.90778	0.00660456	0.0299876	-3.07547
LINC-PINT	4.52353	7.62506	7.34493	2.55051e-08	9.2238e-07	9.06242
CASC19	7.18603	7.39357	6.45786	3.06974e-07	7.1221e-06	6.60645
CDKN2B-AS1	3.3695	4.3737	5.65227	3.10077e-06	4.87916e-05	4.32793
SORD	1.32324	1.47997	3.56603	0.00117781	0.00720974	-1.44935
DENND3	1.73714	5.36053	3.69297	0.000833266	0.00541413	-1.1186
PRELP	4.6662	6.27891	6.06121	9.54171e-07	1.84198e-05	5.48822
ACTN4	1.36343	6.18227	2.88665	0.00696413	0.0313513	-3.12474
FUCA1	2.50562	4.73304	3.12692	0.00377584	0.0189912	-2.55278
SMAP2	2.43361	5.71309	3.78146	0.000653314	0.00443147	-0.885401
EPS15	2.32779	5.79451	5.51241	4.64638e-06	6.85561e-05	3.93033
CD53	3.88554	5.82897	6.44725	3.16381e-07	7.31891e-06	6.57667
SEMA4A	2.43437	4.38195	2.85331	0.00756916	0.0335624	-3.20206
PYHIN1	2.15452	1.95866	3.26175	0.00265583	0.0141375	-2.22134
SLAMF1	2.41099	2.19181	3.45454	0.00159109	0.00925197	-1.73581
RALGPS2	1.71223	3.53168	2.72232	0.0104568	0.0436817	-3.50065
NUCKS1	1.90261	7.34276	3.89289	0.000479839	0.00342105	-0.588864
SLC30A1	1.58843	5.39003	2.94249	0.00605162	0.027931	-2.99409
PARP1	2.7299	4.56763	8.63833	7.93546e-10	5.98987e-08	12.4866
LARP4B	1.19973	4.95099	3.86555	0.000517696	0.0036487	-0.661904
ZNF438	1.12314	3.42579	2.93778	0.0061239	0.0282035	-3.00515
LHPP	2.72225	2.79757	9.03328	2.8683e-10	2.7831e-08	13.4889
PDHX	1.45776	4.58192	5.79097	2.07739e-06	3.47982e-05	4.722
MACROD1	1.79452	2.58436	2.95054	0.00592968	0.0274919	-2.97513
DLG2	2.19915	2.66144	3.22135	0.00295286	0.0154632	-2.32139
IL10RA	3.25245	4.75823	5.67467	2.90635e-06	4.6218e-05	4.39162
SORL1	2.85698	3.88328	7.36823	2.39179e-08	8.77031e-07	9.12586
ETS1	-1.45695	6.33352	-3.47332	0.00151282	0.00887103	-1.68783
CHD4	1.72757	4.00421	4.84529	3.20038e-05	0.000350492	2.03893
PCED1B	2.38131	2.33209	3.16563	0.00341504	0.0174739	-2.45836
HMGB1	2.67919	5.74161	6.00715	1.11453e-06	2.08331e-05	5.33517
MYO9A	1.68916	4.81408	6.0401	1.01383e-06	1.93458e-05	5.42847
LRRK1	2.61427	3.08555	8.68462	7.03601e-10	5.4812e-08	12.6051
DNASE1	1.9953	3.05436	5.83232	1.84382e-06	3.16434e-05	4.83941
NPIPB3	2.06072	1.97973	3.71766	0.000778711	0.00512274	-1.05375
USP31	2.748	5.1635	5.43334	5.84107e-06	8.32353e-05	3.70553
ACSF3	2.76186	3.56185	8.49649	1.1493e-09	7.95945e-08	12.1215
PEMT	2.00259	3.53734	4.98704	2.12529e-05	0.000248051	2.43921
EHD3	4.22558	6.57973	5.09455	1.55739e-05	0.000191576	2.74358
LINC02245	1.75169	1.8036	2.90626	0.00662989	0.0300813	-3.07903
CEP68	2.30928	4.84205	5.77398	2.18179e-06	3.62458e-05	4.67375
MIR4435-2HG	2.4443	4.83991	5.55593	4.09675e-06	6.15947e-05	4.05406
CYTIP	3.53866	4.47793	4.65488	5.53751e-05	0.000557109	1.50381
WIPF1	2.35373	5.34467	6.29657	4.86191e-07	1.0547e-05	6.15288
WDFY1	1.48017	5.40284	3.75411	0.00070446	0.00471832	-0.957705
SP140	2.55539	2.35404	4.15425	0.000230722	0.00185799	0.117616
INPP5D	3.01677	3.92843	5.64983	3.12272e-06	4.90951e-05	4.32099
ZNF831	2.49559	2.26872	3.80143	0.00061827	0.00423472	-0.832483
SLC37A1	1.64707	2.60837	3.3183	0.00228771	0.0125332	-2.08028
AATBC	2.713	2.56919	6.30968	4.6832e-07	1.01912e-05	6.18981
TRPM2	2.79206	2.5898	5.5817	3.80248e-06	5.7909e-05	4.12733
MICAL3	2.0339	3.37052	5.94669	1.32626e-06	2.41155e-05	5.16384
IQSEC1	2.33843	5.74476	6.34104	4.28211e-07	9.45581e-06	6.27812
MCF2L2	1.27556	1.21775	3.02282	0.00493472	0.0236529	-2.80367
KLHL6	3.39756	3.42042	6.62383	1.91657e-07	4.83761e-06	7.07126
ST6GAL1	2.96089	4.94307	6.4263	3.35825e-07	7.68209e-06	6.51783
BCL6	-1.19016	6.21217	-2.71436	0.0106621	0.044385	-3.51853
LPP	1.97909	6.1229	5.60747	3.52939e-06	5.4499e-05	4.20061
ABLIM2	4.23253	3.9034	6.1671	7.04192e-07	1.43603e-05	5.78763
TLR1	2.15529	3.73205	5.14026	1.36447e-05	0.000171758	2.87315
SMIM14	1.68988	5.33761	4.27917	0.000162017	0.00138247	0.459972
RHOH	2.58287	2.66793	4.37535	0.000123248	0.0010987	0.725335
FBXL17	3.27376	3.82091	8.24741	2.21627e-09	1.30213e-07	11.4739
CDC42SE2	1.76419	5.30102	6.10617	8.38628e-07	1.65879e-05	5.61543
HLA-DRB5	3.8523	4.48135	3.30951	0.00234154	0.0127776	-2.10229
FGD2	3.53451	3.23043	7.8496	6.42818e-09	2.99283e-07	10.4231
PLEKHG1	2.03399	4.25691	5.03799	1.83422e-05	0.000219869	2.58337
IKZF1	2.96827	4.2309	5.83659	1.82126e-06	3.13273e-05	4.85153
VOPP1	2.58848	4.85705	8.64993	7.69971e-10	5.85982e-08	12.5163
GTF2I	1.39788	4.07371	5.15077	1.32357e-05	0.000167346	2.90297
ZNF786	1.94556	2.42282	3.58794	0.00110982	0.00686253	-1.3926
LOXL2	-2.44695	4.04329	-4.09704	0.000271077	0.00212579	-0.038221
LYN	1.09297	4.06829	2.83152	0.00799087	0.035023	-3.2523
RNF19A	2.41982	6.39567	4.48182	9.09491e-05	0.000848879	1.02067
SAMD12	4.58976	4.22026	5.52652	4.46043e-06	6.62067e-05	3.97047
AGTPBP1	1.7696	4.66978	4.68791	5.03593e-05	0.000515256	1.59639
SEC61B	-1.80768	5.79083	-3.56455	0.00118253	0.00723142	-1.45316
TNFSF8	3.58792	3.64915	6.59942	2.05374e-07	5.09335e-06	7.00304
SLAMF6	3.46384	3.14895	5.3861	6.6969e-06	9.33656e-05	3.57126
C1orf220	2.54318	2.64496	3.48194	0.00147815	0.00870023	-1.66577
RAB39A	1.87784	1.79415	2.79847	0.00867301	0.0374937	-3.3281
TCTN1	2.8806	3.76312	9.55227	7.76892e-11	1.08969e-08	14.7736
TRIM69	2.05042	3.3692	3.72459	0.000764037	0.00504538	-1.03553
MIATNB	2.94624	4.66618	7.66844	1.05066e-08	4.47776e-07	9.93808
TEC	1.9753	2.7102	3.07459	0.00432167	0.0212286	-2.67948
ST3GAL3	3.56445	4.56156	6.8263	1.08233e-07	2.98187e-06	7.63528
IL2RA	3.05806	3.17338	3.55105	0.00122658	0.00746127	-1.48805
UVRAG	1.99719	4.42384	5.87199	1.6446e-06	2.88855e-05	4.95198
SKAP1	3.79999	3.63584	6.64797	1.78998e-07	4.55754e-06	7.13869
TXLNB	3.14195	3.03532	4.12311	0.000251894	0.00200056	0.0327157
CD83	-2.32545	4.70868	-3.7132	0.000788296	0.00517351	-1.06547
CNR1	3.47401	3.32294	3.97383	0.000382944	0.00283911	-0.371647
MDFIC	3.3551	5.82354	6.18758	6.64068e-07	1.36824e-05	5.84547
MACF1	1.40093	6.14189	3.41507	0.00176852	0.0100951	-1.83626
TRIM44	1.87737	5.36545	5.90721	1.48592e-06	2.65395e-05	5.05189
ZNF26	2.7742	3.49014	8.72072	6.40702e-10	5.07106e-08	12.6974
TRIM13	1.48811	5.17151	3.40963	0.00179441	0.0102187	-1.85006
GPR135	1.25837	3.28612	2.71068	0.0107579	0.0447237	-3.52677
SNX33	2.77203	5.0704	5.70201	2.68565e-06	4.32546e-05	4.4693
FBXL16	2.40407	2.18552	3.26617	0.00262512	0.0140212	-2.21036
TNRC6A	2.57535	5.83525	6.94989	7.65064e-08	2.25826e-06	7.97777
SALL1	-1.79653	0.780251	-2.96345	0.00573914	0.0267698	-2.94468
ZC3H18	1.57035	3.47451	4.00134	0.000354591	0.00266257	-0.297481
LRRC37A	1.32739	1.36528	3.73948	0.000733389	0.00487319	-0.996289
DLGAP1	1.81486	1.75941	2.90046	0.00672717	0.0304752	-3.09257
EFEMP1	6.56521	7.11811	10.3254	1.1849e-11	2.89199e-09	16.6185
SIRPA	1.55803	4.58999	3.79337	0.00063218	0.00431187	-0.853841
PLTP	2.53329	5.26246	3.17642	0.00332048	0.0170641	-2.43194
KAT2B	3.66563	4.50753	12.876	4.07714e-14	5.47858e-11	22.136
ZNF35	1.46245	3.62637	4.33908	0.000136653	0.00119872	0.625112
SCAP	1.41717	4.24383	5.90867	1.47966e-06	2.64535e-05	5.05604
ZNF589	3.13024	3.49647	8.18375	2.62457e-09	1.48379e-07	11.307
HOPX	4.94102	4.73069	5.92315	1.41922e-06	2.55377e-05	5.09711
LINC01094	2.807	2.82216	5.02597	1.89909e-05	0.000226615	2.54934
UBE2D3	1.36627	6.73926	3.42348	0.00172919	0.00990938	-1.8149
SLC1A3	1.53064	4.90848	3.0368	0.0047615	0.0229656	-2.77024
PSMG4	3.19143	3.78673	7.17339	4.10125e-08	1.35576e-06	8.59339
SLC22A23	1.93354	4.42528	3.04596	0.00465108	0.0225252	-2.74828
PSMB9	3.04863	3.63581	5.16336	1.2762e-05	0.000162134	2.93869
TTYH3	1.60368	5.02782	2.80106	0.00861749	0.0372915	-3.32217
TLR4	3.71433	5.48339	8.29651	1.94597e-09	1.18347e-07	11.6022
SLC9A7	2.40901	3.52272	5.60083	3.59782e-06	5.53397e-05	4.18173
ADAR	2.37782	6.79092	5.70997	2.62464e-06	4.24446e-05	4.49191
CCDC15	1.58817	2.34114	2.83125	0.0079964	0.0350362	-3.25294
ZNF254	2.27059	4.42531	3.56901	0.00116831	0.00716426	-1.44163
DIP2A	2.09832	4.55843	7.27213	3.1189e-08	1.08202e-06	8.86376
PKD2	1.88615	5.81088	5.41012	6.2471e-06	8.80699e-05	3.63953
RNF180	2.98857	3.36988	4.93272	2.48649e-05	0.000281893	2.28566
AMZ1	1.48421	2.35012	2.80643	0.00850391	0.0368663	-3.3099
ZNF680	2.72308	4.98606	5.19263	1.17256e-05	0.00015101	3.02171
ZNF596	1.95046	2.41729	3.65112	0.000934351	0.00594678	-1.22817
MCPH1-AS1	1.6754	3.39554	3.26342	0.00264424	0.0140867	-2.21721
NUP214	1.4796	4.10278	4.07389	0.000289307	0.00224429	-0.101097
SH3BGRL	2.60105	6.66133	5.37943	6.82751e-06	9.49477e-05	3.5523
TIGAR	3.21173	3.87635	7.26384	3.19136e-08	1.10096e-06	8.84108
CPM	2.99767	5.56391	4.44387	0.000101367	0.000928597	0.91522
CNOT2	1.17665	5.04426	3.49521	0.00142626	0.00844871	-1.63176
FIGN	3.39894	4.43167	4.44828	0.000100096	0.000919691	0.927485
SULF2	3.67667	4.41607	7.74875	8.44631e-09	3.72876e-07	10.1536
SPARCL1	3.94681	5.89127	5.56065	4.04121e-06	6.08918e-05	4.06748
GNPDA1	1.8258	4.68299	2.71071	0.0107573	0.0447237	-3.52671
FSCN1	1.57367	4.82794	2.83713	0.00788026	0.034635	-3.23939
GPR173	2.29026	2.50923	3.35444	0.00207868	0.0115491	-1.98954
N4BP1	1.28989	5.01508	3.3325	0.00220329	0.0121283	-2.04469
NUP93	1.58654	2.88527	5.3678	7.06126e-06	9.76114e-05	3.51925
STAT3	1.39138	6.49278	3.15423	0.00351772	0.0179099	-2.48623
DTNB	2.4398	3.3599	4.54548	7.57981e-05	0.00072493	1.19798
PNPT1	2.20128	4.10746	5.47987	5.10512e-06	7.43544e-05	3.83782
SMOX	-6.00865	2.87663	-10.9521	2.73146e-12	1.02948e-09	18.0535
LAMA5	2.84093	4.049	4.70373	4.81196e-05	0.000496373	1.64077
ASCC2	1.69773	4.37432	3.09496	0.00410085	0.0203241	-2.6303
GFOD1	2.51518	4.14203	4.69381	4.95119e-05	0.000507898	1.61294
AGFG2	3.9185	4.42983	6.41308	3.48701e-07	7.94384e-06	6.48072
FBXO28	1.99853	5.25566	5.01107	1.9827e-05	0.000234239	2.50717
STX3	3.54805	4.74423	11.4684	8.46109e-13	4.55125e-10	19.1961
CPT1A	1.4696	4.21965	4.53717	7.76238e-05	0.000739328	1.17481
RDH16	1.89049	1.71863	2.83175	0.00798634	0.0350059	-3.25178
VEZT	1.26844	5.09126	4.90068	2.72751e-05	0.000305036	2.19519
ATP6V0A1	2.77747	5.05292	7.57143	1.36904e-08	5.58132e-07	9.67675
PTPN4	2.76452	4.07717	5.1605	1.28682e-05	0.000163184	2.93057
CD38	1.73983	2.72445	2.92301	0.00635625	0.0290706	-3.03982
RNF217	1.35322	4.55787	4.02008	0.000336461	0.00254976	-0.246856
GPR146	1.73597	1.77547	2.70624	0.0108749	0.0451221	-3.53672
LAMC2	-2.31874	2.01834	-3.00764	0.00512958	0.0244105	-2.83987
TBC1D13	1.77858	3.84102	3.28113	0.00252374	0.0135647	-2.17314
NMNAT1	1.54609	2.41965	2.91124	0.00654736	0.0297824	-3.06738
C1orf21	1.19525	4.8719	3.02579	0.00489749	0.023511	-2.79658
NFASC	2.78488	2.60452	5.69988	2.70228e-06	4.34845e-05	4.46323
CD46	2.20184	6.40418	5.44413	5.66149e-06	8.10305e-05	3.7362
PTPRO	1.76227	1.60206	3.28748	0.00248182	0.0134018	-2.15731
TRPV4	-3.30011	3.07272	-4.26979	0.000166386	0.00141387	0.434174
SPPL3	1.1932	4.71717	3.72351	0.000766299	0.00505609	-1.03836
KNTC1	2.05215	4.06609	3.38612	0.00191058	0.0107739	-1.90959
RILPL1	2.68015	4.00717	6.98311	6.97117e-08	2.10022e-06	8.06959
FOXO1	1.78654	6.16029	3.89132	0.00048194	0.00343294	-0.593067
KCTD12	2.75735	6.42676	3.72645	0.000760127	0.00502315	-1.03061
ABCC4	1.01052	3.18321	2.76133	0.00950404	0.0404713	-3.41261
PCNX4	2.59999	4.67334	7.09247	5.13692e-08	1.62918e-06	8.37106
AP4E1	1.45493	4.19942	5.80972	1.96803e-06	3.33468e-05	4.77523
ARNT2	1.95232	2.2716	4.20966	0.000197287	0.00163196	0.269133
SNX29	2.60722	4.11739	9.10309	2.4012e-10	2.43818e-08	13.6639
MIR193BHG	3.50383	5.59774	4.09823	0.000270175	0.00212038	-0.0350002
ZDHHC1	2.15294	2.71021	4.52569	8.02184e-05	0.00076051	1.14281
CCBE1	-2.26121	1.4029	-3.456	0.00158486	0.00922059	-1.73208
ELAVL1	1.08304	4.74307	3.84463	0.000548618	0.00383348	-0.717674
MAPRE3	1.15662	3.70888	2.71452	0.0106579	0.0443709	-3.51817
PRKCE	1.0503	3.67268	3.86806	0.000514109	0.00362619	-0.655218
TFCP2L1	2.02346	2.31542	2.93418	0.00617978	0.028416	-3.01361
GLS	1.64746	6.46574	3.7426	0.000727118	0.00484081	-0.988057
HDAC4	2.01157	3.46391	6.35438	4.12218e-07	9.1574e-06	6.31566
PLAC4	4.23524	5.13863	7.18909	3.9263e-08	1.30529e-06	8.63644
RRP1B	1.90129	4.62356	6.2339	5.81592e-07	1.22612e-05	5.97621
BCL2L13	2.03676	4.763	5.67641	2.8918e-06	4.60129e-05	4.39656
XPC	2.25325	4.46499	4.78746	3.78106e-05	0.000404413	1.87607
MYRIP	2.25663	2.41666	5.17202	1.24461e-05	0.000158667	2.96326
CLEC3B	2.62513	2.8004	3.22612	0.00291623	0.0153104	-2.30962
CD200	2.10017	3.11494	3.03841	0.00474193	0.0228892	-2.76639
ZNF141	3.17651	5.12302	9.59755	6.94376e-11	1.0071e-08	14.884
TBC1D14	2.14662	3.71484	3.83518	0.000563164	0.00391733	-0.74282
CPEB2	2.84059	5.48996	7.54446	1.47386e-08	5.92154e-07	9.60391
SFRP2	4.17939	5.16374	4.01411	0.000342134	0.00258422	-0.262988
SLC25A4	1.61177	3.55478	3.37211	0.00198327	0.0111126	-1.945
RANBP3L	2.25097	4.2198	2.85639	0.00751129	0.0333351	-3.19494
NNT	2.09057	5.1396	3.8783	0.000499701	0.00354306	-0.627881
ATP6AP1L	2.50275	2.99762	5.95163	1.30753e-06	2.38297e-05	5.17785
TULP4	1.11832	4.67637	4.04995	0.000309427	0.00237445	-0.166021
OGDH	2.95969	5.54903	6.64266	1.81712e-07	4.61897e-06	7.12385
TNS3	2.36576	7.04617	4.15537	0.000229995	0.0018532	0.120673
GRB10	2.43854	4.93264	6.57952	2.17292e-07	5.33401e-06	6.94737
MAMDC2-AS1	2.60807	2.44	5.01019	1.98772e-05	0.000234713	2.5047
LINC00484	1.48411	2.09525	2.70487	0.0109113	0.0452526	-3.53979
MAPKAP1	1.74103	4.21355	3.12367	0.00380773	0.0191194	-2.56068
LINC00963	3.40594	3.64436	11.3356	1.14009e-12	5.7423e-10	18.9057
LINC01560	1.42256	3.19711	3.21095	0.00303436	0.0158108	-2.34706
MFSD4A	1.90172	2.16405	3.49866	0.00141306	0.00838755	-1.62291
PLCG2	1.4511	2.75437	3.16952	0.00338064	0.0173202	-2.44883
RARB	-1.28992	4.16649	-3.1232	0.00381234	0.0191304	-2.56182
CCR5	2.81301	2.55728	3.58805	0.00110947	0.00686118	-1.39231
AK3	1.16011	5.02759	3.47926	0.00148885	0.00875298	-1.67263
LRRN2	3.5361	3.55669	4.80365	3.60868e-05	0.00038845	1.92164
ARAP1	3.22638	4.49413	8.24101	2.25419e-09	1.31603e-07	11.4571
ALS2CL	2.69274	3.72915	5.79672	2.04319e-06	3.44017e-05	4.73834
ADAMTS9-AS1	2.49806	2.89926	3.21763	0.00298176	0.0155895	-2.33057
SUCLG2	1.65402	4.48458	2.68886	0.0113443	0.0467196	-3.57555
HEY1	-1.77133	3.1947	-2.93664	0.00614155	0.0282731	-3.00783
TMCO4	2.80197	3.40052	4.8758	2.93067e-05	0.000324288	2.12496
CDK18	3.54624	4.45374	4.11279	0.000259327	0.00205136	0.00460487
RSU1	1.62863	4.64374	4.54315	7.63051e-05	0.000728164	1.19149
CUBN	2.21543	2.29189	5.77798	2.15673e-06	3.58942e-05	4.68511
PBLD	2.78416	2.79557	5.75693	2.29181e-06	3.78241e-05	4.62533
NUTM2B-AS1	2.79119	3.77171	7.31477	2.772e-08	9.86383e-07	8.98019
IFIT1	1.63967	3.24942	3.37105	0.00198887	0.0111405	-1.94768
SUFU	1.45703	3.12082	4.3886	0.000118681	0.00106364	0.762007
PICALM	1.60604	7.4784	4.25688	0.00017259	0.00145766	0.398692
LRRK2	3.95102	3.69838	10.8827	3.20511e-12	1.15309e-09	17.8974
FLT1	2.45598	4.28227	4.55153	7.44955e-05	0.000714445	1.21485
CDC42BPB	1.50984	5.15244	4.53321	7.851e-05	0.000746357	1.16376
GATM	2.17349	2.80998	4.50891	8.41665e-05	0.000792785	1.09606
CES2	2.73294	3.77223	6.94017	7.86192e-08	2.30371e-06	7.95087
CES4A	2.53076	2.34015	4.08111	0.000283499	0.00220542	-0.0815104
CMIP	1.93823	4.136	6.13889	7.635e-07	1.53543e-05	5.70793
MLYCD	2.77137	3.22059	7.43488	1.99078e-08	7.55976e-07	9.30707
ZNF750	3.02741	2.79705	5.60094	3.59671e-06	5.53397e-05	4.18203
CYB5A	2.32199	2.63953	5.23692	1.03144e-05	0.000135417	3.14745
FEZ2	2.95386	4.84768	11.4321	9.17673e-13	4.79649e-10	19.1171
HAAO	2.90652	3.15988	5.83052	1.85343e-06	3.17623e-05	4.83429
SLC3A1	1.72487	1.68814	3.65718	0.000919011	0.00586465	-1.21233
PDK1	2.07248	4.64905	4.61378	6.23139e-05	0.000616397	1.38875
CALCRL	3.46034	4.42898	7.0958	5.08942e-08	1.62241e-06	8.38024
KANSL1L	2.56589	5.07312	6.80968	1.13416e-07	3.09924e-06	7.5891
FHIT	2.52644	2.8085	4.42586	0.000106715	0.000971162	0.865254
CGGBP1	1.37333	5.65205	4.46663	9.49842e-05	0.000880607	0.978451
ACKR4	2.52572	3.29398	4.60698	6.35417e-05	0.000626306	1.36974
ZBTB38	1.56434	5.16753	4.36863	0.000125628	0.0011169	0.706768
PLOD2	-1.8482	6.4173	-4.49648	8.72139e-05	0.000817044	1.06146
KCNMB2	1.75558	1.59599	3.20191	0.00310689	0.0161295	-2.36932
FAM13A	1.04509	3.87395	2.77995	0.00907843	0.0389606	-3.37032
OSMR-AS1	2.73568	4.33594	5.71997	2.5499e-06	4.1466e-05	4.52033
MTREX	2.17916	4.94459	10.0676	2.19896e-11	4.69694e-09	16.0126
DMGDH	1.64419	1.58531	3.76591	0.000681925	0.00459292	-0.926523
SYNPO	2.46891	5.12664	4.84495	3.20347e-05	0.000350761	2.03799
TTC1	1.60067	5.09858	4.31444	0.000146571	0.00127242	0.557133
PXDC1	2.1629	5.75415	3.56156	0.00119216	0.00728551	-1.4609
MIR5690	8.13778	7.39798	4.82686	3.37504e-05	0.00036672	1.98702
MFSD4B	3.10239	5.79556	7.41784	2.08632e-08	7.84829e-07	9.26078
REV3L	2.05321	5.32934	5.82017	1.90957e-06	3.25832e-05	4.80492
PRKN	2.59711	2.54982	4.36375	0.000127388	0.00112979	0.693258
RPS6KA2	3.36085	3.69775	7.65147	1.10037e-08	4.64663e-07	9.89243
IGFBP3	-3.52998	5.88744	-3.92022	0.000444708	0.00321066	-0.515688
MET	2.90635	5.80959	4.05066	0.00030881	0.00237069	-0.164092
KLF9	1.50782	6.39716	2.837	0.00788278	0.0346423	-3.23969
SHROOM2	2.88162	3.75907	4.65155	5.59078e-05	0.000561502	1.49448
FOXD2	2.15962	2.39276	4.63144	5.92332e-05	0.000589819	1.43816
HOOK1	2.15535	2.63667	3.06225	0.00446089	0.0217831	-2.70919
SRGAP2-AS1	1.33441	1.2131	2.70375	0.0109412	0.0453494	-3.5423
VAMP4	2.59361	4.76971	7.94192	5.01204e-09	2.47937e-07	10.6687
ADAMTS17	2.36838	2.75541	3.0834	0.00422477	0.0208265	-2.65822
ZNF737	4.04557	5.18017	8.82102	4.94365e-10	4.18165e-08	12.9528
CACNA1D	2.68434	2.59624	4.01709	0.000339289	0.00256628	-0.254932
MYLK-AS1	3.69394	3.80156	6.31349	4.63254e-07	1.00977e-05	6.20054
TMEM131L	1.5644	3.56405	3.29669	0.00242224	0.0131326	-2.13434
RNF175	1.76574	1.97045	3.35157	0.00209459	0.0116213	-1.99677
DNAJC21	1.60345	4.61835	4.04392	0.000314704	0.0024086	-0.182345
ZNF391	1.9669	3.03524	4.31783	0.000145167	0.00126182	0.56647
RNGTT	1.61203	4.24153	5.47115	5.23558e-06	7.59551e-05	3.81303
APTR	2.49419	4.5313	4.29475	0.000155004	0.00133083	0.502874
TBXAS1	3.51234	3.44395	8.30429	1.90633e-09	1.16576e-07	11.6225
RGS5	4.59142	5.70187	5.39049	6.6124e-06	9.23735e-05	3.58373
ALPK2	4.9367	4.9535	5.26338	9.55392e-06	0.000126603	3.22257
SYN3	-2.22242	0.923348	-3.80973	0.000604255	0.00415258	-0.810467
ZBTB20	2.91664	6.54317	6.13916	7.62924e-07	1.53482e-05	5.70867
RASA1	2.94495	6.19503	8.17178	2.70951e-09	1.51941e-07	11.2756
NEK7	2.46802	6.53734	4.45316	9.87125e-05	0.000908483	0.941019
AGAP6	1.12173	1.01976	2.71984	0.0105204	0.0438935	-3.50623
SCT	3.20873	2.91703	3.73676	0.000738902	0.00490521	-1.00347
CTSC	2.57531	5.30242	3.98458	0.000371607	0.00276839	-0.342676
BICDL1	2.47867	2.31601	3.45586	0.00158545	0.00922304	-1.73243
RHBDD1	1.97213	4.54369	4.68215	5.12e-05	0.000522506	1.58025
TP53TG5	2.54371	2.42209	3.83973	0.00055611	0.00387653	-0.730707
MAPKAPK3	2.43112	3.67596	4.14715	0.000235388	0.00188897	0.0982499
NME5	2.32093	2.10994	3.17138	0.00336429	0.0172588	-2.44427
LINC01625	3.03531	2.85483	3.22978	0.0028884	0.0151917	-2.30058
RSPH3	2.24333	4.21064	5.22991	1.0526e-05	0.000137803	3.12754
SPDYE3	2.30825	3.67713	3.72837	0.000756137	0.00500156	-1.02557
POLR2J2	2.64365	2.40332	2.85114	0.00761022	0.0336995	-3.20707
LRGUK	2.03524	2.69106	3.01816	0.00499377	0.023883	-2.81479
LACTB2-AS1	1.85	1.74196	3.44248	0.00164338	0.00950513	-1.76654
WDR13	1.54908	3.53909	3.2778	0.00254599	0.0136645	-2.18144
LINC00894	3.75999	4.12385	10.4792	8.22827e-12	2.2794e-09	16.9756
BMP8B	-3.64782	3.3968	-6.31666	4.59073e-07	1.00175e-05	6.20948
DUXAP8	1.95952	1.79721	3.11807	0.0038633	0.0193371	-2.57429
GSDME	3.23319	3.57829	8.52752	1.05961e-09	7.49764e-08	12.2016
COPS8	2.11961	5.26819	4.16709	0.000222508	0.00180363	0.152689
SPTLC3	6.08822	5.8294	7.66196	1.06938e-08	4.54007e-07	9.92064
IQUB	1.9169	1.93593	2.65647	0.0122695	0.0498557	-3.6475
PRRG1	1.99443	4.05047	5.72549	2.50955e-06	4.08819e-05	4.53603
ARHGEF10L	1.68038	3.80047	4.66907	5.31627e-05	0.000539851	1.54356
GPR89A	2.4562	2.89747	4.54534	7.58291e-05	0.000724976	1.19758
ACP6	2.52668	3.43998	4.29778	0.000153677	0.00132149	0.511212
GPATCH4	1.96886	3.87572	5.20622	1.1273e-05	0.000145961	3.06031
DNM3	2.68232	2.87183	4.64022	5.77575e-05	0.000577617	1.46275
REEP3	2.20375	6.2903	3.96197	0.000395833	0.00291865	-0.403548
SPOCK2	3.54769	3.27777	5.10631	1.50531e-05	0.000185995	2.7769
KCNIP2	3.04021	2.81516	5.86331	1.68625e-06	2.95089e-05	4.92735
DNHD1	2.74895	3.67605	10.0774	2.14774e-11	4.61214e-09	16.0357
ZBED5-AS1	2.89157	3.16165	3.97895	0.000377499	0.00280286	-0.357842
SNX32	2.47003	2.78101	4.41496	0.000110087	0.000996776	0.835023
ST8SIA1	3.1386	3.88333	4.66616	5.36094e-05	0.00054359	1.53541
PPP1R12A	2.02189	5.10107	6.33514	4.35485e-07	9.59348e-06	6.2615
CYFIP1	1.49233	4.89963	4.9271	2.52721e-05	0.000286101	2.26977
SRP14-AS1	2.48321	3.25613	6.09132	8.75148e-07	1.71574e-05	5.57342
IVD	3.00352	4.17338	7.28023	3.04981e-08	1.06742e-06	8.88588
ANKDD1A	4.13508	4.8416	6.99336	6.77415e-08	2.0509e-06	8.0979
PTPN9	1.57431	4.66573	4.31815	0.000145034	0.00126106	0.567361
RND2	2.07054	1.92165	3.45883	0.00157288	0.00917451	-1.72486
CDC34	1.67818	3.8128	4.42667	0.000106469	0.000969401	0.867497
CERS4	2.38562	3.62398	3.83213	0.000567946	0.00394317	-0.750944
CYP2A6	1.73607	1.57825	2.89492	0.0068213	0.0308512	-3.10549
ZNF227	1.44762	3.64511	2.68758	0.0113796	0.0468372	-3.57841
ACYP2	3.12706	3.48064	9.21993	1.78587e-10	1.98285e-08	13.9552
RPIA	1.33285	3.82754	3.10232	0.00402374	0.02001	-2.61249
FTCDNL1	2.02515	2.51894	3.54954	0.00123162	0.00748781	-1.49196
RPE	3.86181	5.68485	8.79611	5.27186e-10	4.40552e-08	12.8895
UBE2F	1.31589	3.88206	4.69859	4.88361e-05	0.000502267	1.62635
PDCD1	2.12229	2.00643	2.98084	0.00549145	0.0258144	-2.90353
RASSF2	2.80941	5.1337	5.52924	4.42553e-06	6.58057e-05	3.97819
CDS2	2.50043	5.01152	8.23558	2.28694e-09	1.33094e-07	11.4429
C21orf62	1.67905	1.56748	3.14482	0.00360472	0.0182773	-2.5092
LRRFIP2	1.59372	5.465	4.3654	0.000126792	0.0011254	0.697815
CNTN3	3.89467	4.12809	3.99471	0.000361228	0.0027029	-0.315365
CLDN11	3.11782	3.19792	4.34578	0.000134073	0.0011787	0.643613
TRMT44	1.63104	2.55452	4.00676	0.000349247	0.00262903	-0.282834
LINC01088	3.40054	3.54765	3.64199	0.000957916	0.00607374	-1.25198
CTSO	2.18534	4.91282	4.60659	6.36135e-05	0.000626791	1.36864
LRP2BP	2.85579	3.34468	7.49325	1.69589e-08	6.66376e-07	9.46536
GTF2H2C	1.28928	1.68398	3.34551	0.00212854	0.0117847	-2.012
LINC01340	3.21077	2.91888	2.74682	0.00984859	0.0416496	-3.44545
GLCCI1	2.46703	4.6164	3.58123	0.00113023	0.00696655	-1.41
FAM110B	-1.91628	2.33603	-3.25749	0.0026858	0.0142697	-2.23194
RIPK2	-2.53132	4.62667	-7.60804	1.23873e-08	5.15632e-07	9.77551
BAALC-AS1	2.11578	3.10478	3.20272	0.00310033	0.0161015	-2.36733
APTX	2.39775	5.04583	8.30292	1.91324e-09	1.1687e-07	11.6189
C9orf131	3.28751	2.98864	6.06264	9.50265e-07	1.83636e-05	5.49227
NTRK2	2.43893	3.19296	2.97561	0.00556485	0.0261162	-2.91592
CDC14B	3.30818	4.59325	7.14248	4.46928e-08	1.45485e-06	8.50854
TTLL11	1.27579	2.45998	3.01417	0.00504492	0.024079	-2.82431
UBAC1	1.71807	3.86071	3.25406	0.0027101	0.0143809	-2.24045
MSTO2P	1.55589	2.38155	3.14374	0.00361484	0.0183152	-2.51184
WDR37	1.82935	4.29608	6.78195	1.22625e-07	3.31088e-06	7.51203
PRCP	1.07741	4.02775	2.80687	0.00849457	0.0368344	-3.30888
MED6	2.1271	4.34072	5.81873	1.91753e-06	3.2709e-05	4.80082
PTPN21	2.54426	4.50113	7.34947	2.5188e-08	9.15094e-07	9.07477
ANP32A	1.79152	5.04492	5.58936	3.71913e-06	5.69054e-05	4.14912
ZNF287	2.45519	3.00323	3.59674	0.00108358	0.00673108	-1.36976
ST3GAL6	2.61141	3.88537	3.94683	0.000412924	0.00301975	-0.444276
CYP3A7	1.62328	1.47571	2.99882	0.00524606	0.0248655	-2.86084
PKIA	2.69193	2.90648	3.31032	0.00233655	0.0127528	-2.10027
SURF6	1.9293	3.40667	5.55939	4.05591e-06	6.10801e-05	4.06391
ALG13	2.82811	5.3591	9.01836	2.97963e-10	2.83649e-08	13.4514
PEX19	1.62825	5.03227	4.26021	0.000170967	0.00144725	0.407847
VWA5A	2.50869	3.42619	5.54186	4.26688e-06	6.37203e-05	4.01407
LMF1	2.50034	2.95493	6.5259	2.52996e-07	6.06795e-06	6.79726
CHD3	2.15262	4.78549	5.0951	1.55491e-05	0.000191313	2.74514
ZNF235	3.00545	3.3254	11.7668	4.36225e-13	2.84336e-10	19.8406
MAP2	2.86941	3.29261	5.12796	1.4139e-05	0.00017699	2.83828
CHKB-DT	3.93363	4.60726	5.9535	1.30051e-06	2.37409e-05	5.18315
CPE	-3.22843	4.78076	-4.41264	0.000110819	0.00100241	0.82859
MTHFD2L	1.39512	3.24233	2.71889	0.0105448	0.0439761	-3.50836
ZBED3-AS1	3.05391	2.92295	5.73405	2.4483e-06	4.00371e-05	4.56034
CACNA2D1	2.18733	3.04824	3.1526	0.00353265	0.0179777	-2.49021
MRPS28	1.92875	3.18734	3.61038	0.0010441	0.00652538	-1.33432
SLC44A1	2.4347	5.55092	4.97626	2.19257e-05	0.000254243	2.40871
SPTLC1	1.37728	5.81081	5.05441	1.74913e-05	0.000211223	2.62987
FGGY	2.94476	3.00697	7.7591	8.21235e-09	3.64289e-07	10.1813
AKR1C3	1.6933	1.61195	2.78453	0.00897657	0.0385773	-3.3599
LRMDA	4.06271	3.8598	9.56923	7.44857e-11	1.05276e-08	14.815
PSMA6	2.00122	3.25502	3.85443	0.00053391	0.00374867	-0.691552
ABCA9	3.80804	3.66569	6.55024	2.36107e-07	5.6999e-06	6.86543
PEPD	1.75808	3.83735	4.985	2.13792e-05	0.000249262	2.43341
XYLB	4.12276	4.33285	7.93376	5.12331e-09	2.51642e-07	10.647
MAD1L1	2.27643	2.46754	5.05525	1.7449e-05	0.000210803	2.63225
SCP2	1.68803	4.33192	4.59671	6.54437e-05	0.000641288	1.34101
ACVR2B	1.29342	3.27762	4.41152	0.000111173	0.0010053	0.825483
BDH1	1.39774	1.46397	3.28596	0.00249182	0.0134401	-2.16111
ERICH6-AS1	3.02323	3.90539	4.56538	7.15946e-05	0.000690809	1.25352
SKI	1.39933	5.54824	3.12004	0.00384371	0.0192547	-2.56952
CELF2	4.03102	5.1867	9.25177	1.64796e-10	1.85576e-08	14.0343
ATAD1	1.60385	5.23301	5.00541	2.01538e-05	0.000237373	2.49117
TREH	3.83949	3.54349	6.30314	4.77144e-07	1.03669e-05	6.17141
SNX19	2.51496	5.51454	6.80177	1.15969e-07	3.15423e-06	7.56712
LMO3	3.52458	3.57949	3.01815	0.00499394	0.023883	-2.81482
LAT	1.46341	1.33037	2.84771	0.00767545	0.0339142	-3.21499
ANKRD11	1.7134	4.9764	4.26545	0.000168444	0.00142825	0.422259
VPS53	2.41605	3.86704	7.69635	9.73835e-09	4.21189e-07	10.013
SREBF1	2.06644	3.77343	4.09854	0.000269936	0.00211895	-0.0341468
KANSL1	2.37277	6.00683	8.13912	2.95577e-09	1.6214e-07	11.1898
KCNS3	2.35203	2.38404	2.75707	0.009604	0.0408083	-3.42226
BMPR2	1.37573	5.93972	3.54523	0.00124606	0.00756316	-1.50307
TOP1	1.46158	5.87688	3.56752	0.00117306	0.00718542	-1.44549
EVA1C	4.58304	4.91574	8.8674	4.38708e-10	3.82775e-08	13.0705
CLIC6	1.72919	2.04599	3.02117	0.00495557	0.0237342	-2.80761
LRP5L	1.70187	3.1732	3.59757	0.00108112	0.00671885	-1.3676
MBNL1-AS1	2.41424	3.53255	4.55179	7.44391e-05	0.000714027	1.21559
MBNL1	1.24729	7.09237	2.7814	0.00904609	0.0388429	-3.36702
RGS12	1.83841	2.96263	5.56699	3.96774e-06	6.00133e-05	4.08551
ANAPC4	2.82362	4.10282	11.241	1.41181e-12	6.56578e-10	18.6974
RBM47	2.42937	3.61597	4.60171	6.45098e-05	0.00063393	1.35501
LIMCH1	4.55822	5.53948	9.51852	8.44856e-11	1.15668e-08	14.6912
RUFY3	3.46026	5.65811	9.3444	1.30532e-10	1.58477e-08	14.2635
RNF145	1.93171	5.49852	4.60217	6.44246e-05	0.000633318	1.3563
NEDD9	2.18646	6.00138	4.10073	0.00026828	0.0021087	-0.0281998
ATXN1	2.19949	5.15483	6.80899	1.13636e-07	3.10143e-06	7.58719
EZR-AS1	4.80899	4.37181	3.79647	0.000626804	0.00428152	-0.845642
AVL9	2.76002	5.09526	7.99441	4.35269e-09	2.22269e-07	10.8079
POMZP3	2.81282	4.19464	4.44309	0.000101591	0.000930188	0.913074
ERI1	1.83406	4.01922	3.45334	0.00159624	0.00927509	-1.73888
CCDC149	1.73742	2.41629	3.98227	0.00037401	0.00278143	-0.348892
BTBD9	2.30215	3.97224	8.17103	2.71489e-09	1.51948e-07	11.2737
ZDHHC21	4.03543	4.78602	10.5561	6.86292e-12	1.94272e-09	17.1531
PPP1R26-AS1	2.16093	1.96448	3.40102	0.00183618	0.0104212	-1.8719
GNLY	2.42558	2.20507	3.54025	0.00126297	0.00764786	-1.51593
AHCYL2	1.09345	4.27279	3.58835	0.00110857	0.00685635	-1.39153
RAB11FIP1	2.61251	3.14784	7.47762	1.77021e-08	6.8874e-07	9.42301
MIR1256	3.75174	3.41067	2.94502	0.00601308	0.0277855	-2.98814
SIPA1L2	2.66241	4.5589	7.01332	6.40655e-08	1.95888e-06	8.15299
MFGE8	2.1024	7.34213	3.36134	0.0020409	0.0113731	-1.97216
TCF4	2.24045	4.85013	4.32874	0.000140732	0.00122867	0.596571
CHD6	1.70513	5.05923	4.3798	0.000121693	0.00108711	0.737666
NCOA3	1.04889	5.59035	3.02345	0.00492678	0.023623	-2.80216
RNF168	1.42401	4.5787	4.93671	2.45803e-05	0.000279324	2.29692
RANBP17	3.45164	3.51372	5.1072	1.50142e-05	0.00018568	2.77943
UTRN	3.27229	6.72254	8.13469	2.99085e-09	1.6374e-07	11.1782
BORCS5	2.91048	4.48119	8.31605	1.84796e-09	1.13887e-07	11.6531
TAF1	3.01161	4.87626	12.1607	1.84938e-13	1.4231e-10	20.6735
COL4A1	2.50314	6.63311	3.02062	0.00496258	0.0237617	-2.80893
MYO19	2.40051	4.26664	6.06407	9.46365e-07	1.83074e-05	5.49632
ZNF496	2.30655	4.32319	5.6187	3.41669e-06	5.3114e-05	4.23252
FGF7	2.43187	3.54614	4.01466	0.00034161	0.00258066	-0.261508
HSP90B2P	-2.87825	2.35442	-4.93363	2.47998e-05	0.000281501	2.28822
CTDP1	1.34397	3.0521	4.12877	0.000247909	0.00197657	0.0481348
WDPCP	2.97914	3.71688	5.62084	3.39565e-06	5.28908e-05	4.23859
COBLL1	5.08843	6.17361	7.89051	5.75624e-09	2.7493e-07	10.5321
KCNB1	1.81343	1.86294	3.71656	0.000781067	0.00513458	-1.05665
PTGIS	1.76686	4.33507	2.82896	0.00804196	0.0352274	-3.25821
BNC2	2.6219	4.5147	6.69905	1.54932e-07	4.02998e-06	7.2812
DOCK11	4.81914	6.28963	10.8084	3.8069e-12	1.29397e-09	17.7293
HAUS7	1.49013	1.39676	2.75195	0.00972558	0.041249	-3.43386
ADGRG6	1.89105	2.87345	2.83473	0.00792753	0.0347867	-3.24493
ASH2L	1.45204	3.86867	3.90204	0.000467783	0.00334716	-0.564378
RAB40A	2.80017	2.59545	4.1485	0.000234497	0.00188267	0.101921
TMSB4X	3.5127	8.15917	4.80699	3.57406e-05	0.00038534	1.93105
RERE	1.25061	5.05591	3.31689	0.00229629	0.0125702	-2.08382
RPL11	-2.03906	7.98162	-2.76448	0.00943087	0.0402208	-3.40548
RSRP1	2.25931	5.47751	5.13779	1.37425e-05	0.000172729	2.86615
AHDC1	2.12126	3.71027	4.42667	0.000106468	0.000969401	0.867502
PIK3R3	2.46655	4.6188	7.26888	3.14711e-08	1.08976e-06	8.85487
NFIA	5.19319	7.51779	12.5369	8.28905e-14	8.34993e-11	21.4506
NFIA-AS1	4.80992	4.37266	5.14021	1.36467e-05	0.000171758	2.87301
ZNF644	1.779	5.2205	6.29319	4.90909e-07	1.06119e-05	6.14336
DAP3	1.10854	4.88277	3.02492	0.00490837	0.0235489	-2.79866
ATP2B4	2.20957	7.10102	3.59023	0.00110294	0.00682836	-1.38667
MIR29B2CHG	5.3781	4.95465	11.254	1.37086e-12	6.54751e-10	18.7261
MIR320B2	3.52171	3.20156	2.8896	0.00691278	0.0311835	-3.11786
RAB4A	2.77722	4.96754	8.3959	1.49692e-09	9.64363e-08	11.8609
MIR603	4.9764	4.524	3.81023	0.00060342	0.00414839	-0.80914
CCNY	1.5139	5.00721	4.0064	0.000349595	0.0026313	-0.283797
CTBP2	1.32041	3.96683	4.3326	0.000139196	0.00121641	0.607219
SPON1	2.02078	4.1346	3.29132	0.00245683	0.0132876	-2.14774
AP5B1	2.55051	4.28083	6.7829	1.223e-07	3.30531e-06	7.51466
PACS1	2.09307	4.98046	6.87187	9.52226e-08	2.67846e-06	7.76171
POLD4	2.38192	3.29956	4.49049	8.87197e-05	0.000829608	1.04481
NDUFV1	2.68382	4.98934	7.12052	4.75082e-08	1.53299e-06	8.44822
AQP11	2.51904	3.12563	4.75663	4.13224e-05	0.000436081	1.78936
ERC1	3.11364	6.35519	4.23547	0.000183385	0.00153548	0.33991
TMTC1	1.32968	4.01179	3.48858	0.00145195	0.00857338	-1.64875
BICD1	2.42721	4.25787	5.82438	1.88655e-06	3.22501e-05	4.81685
FGD4	5.14472	5.25525	8.69958	6.76801e-10	5.30375e-08	12.6434
ALG10B	2.9291	3.47302	9.0898	2.48371e-10	2.48388e-08	13.6306
SARNP	3.22298	3.47234	5.81297	1.94967e-06	3.31552e-05	4.78446
NPAS3	2.96556	2.93946	7.34785	2.53003e-08	9.17969e-07	9.07038
SYNE2	2.64974	4.97468	5.77297	2.18817e-06	3.633e-05	4.67088
RORA	1.69924	5.69305	3.45523	0.00158815	0.00923581	-1.73404
PMM2	3.12508	4.81708	6.32558	4.47531e-07	9.80428e-06	6.23459
CLEC16A	2.85701	4.33297	6.85845	9.88812e-08	2.76548e-06	7.72449
PAFAH1B1	1.30318	6.00637	3.48129	0.00148072	0.00871353	-1.66743
CRLF3	2.78158	5.12581	11.928	3.0636e-13	2.23336e-10	20.1838
PECAM1	3.62875	5.01684	7.3075	2.82829e-08	1.00063e-06	8.96034
CCDC57	2.54518	3.68311	7.71825	9.17555e-09	4.00916e-07	10.0718
DLGAP1-AS1	2.25922	3.80022	4.06478	0.000296809	0.0022935	-0.125822
RPRD1A	1.80821	4.64127	7.12258	4.72365e-08	1.52689e-06	8.45388
SMAD2	1.88904	4.11686	7.07212	5.43674e-08	1.70749e-06	8.31505
NFIC	1.42907	5.89589	3.55255	0.00122161	0.00743918	-1.48418
DNM2	2.15875	4.61718	5.76327	2.25024e-06	3.72045e-05	4.64335
TSHZ3	1.89302	4.14804	4.62903	5.96451e-05	0.000593388	1.43141
SIPA1L3	1.60978	3.87223	3.75479	0.000703143	0.0047106	-0.95591
RAB10	1.29111	6.65957	3.43444	0.00167919	0.0096759	-1.78703
ETAA1	3.36466	4.78017	9.12541	2.26887e-10	2.34159e-08	13.7197
MGME1	2.03853	4.09387	3.06402	0.00444059	0.0217012	-2.70491
CDK5RAP1	2.11953	3.90056	7.05807	5.65399e-08	1.7658e-06	8.27637
PHF20	2.03808	5.22642	5.83297	1.84037e-06	3.15972e-05	4.84125
SOGA1	1.7927	4.70233	5.50882	4.69486e-06	6.91792e-05	3.92013
ARFGEF2	1.94261	6.41335	4.16527	0.000223657	0.00181135	0.147707
TSHZ2	1.91472	3.0781	3.70543	0.000805296	0.00525954	-1.08591
LIMK2	3.91793	5.41164	9.42412	1.06906e-10	1.39588e-08	14.4599
PPP6R2	2.71811	4.87376	7.7743	7.88096e-09	3.51559e-07	10.222
CMTM7	1.45739	4.42944	3.3358	0.00218409	0.0120417	-2.0364
RBM6	1.45613	5.47297	3.55199	0.00122347	0.00744728	-1.48563
PTPRG	1.74049	5.0123	3.17515	0.00333146	0.017111	-2.43504
PHC3	2.11512	5.69834	7.19152	3.89989e-08	1.29771e-06	8.6431
NCEH1	2.31184	3.68019	3.53442	0.00128303	0.00774043	-1.53095
TXK	3.27671	2.97883	5.12151	1.44053e-05	0.000179673	2.82
CCND3	2.35428	4.68697	6.57505	2.2006e-07	5.38288e-06	6.93488
SASH1	1.84089	5.45284	4.74957	4.21711e-05	0.000443769	1.76952
TNRC18	3.33975	4.50503	7.98349	4.48225e-09	2.27621e-07	10.7789
STYXL1	1.64114	4.40424	3.50697	0.00138178	0.00822744	-1.60159
CASTOR3	2.07274	3.39192	4.74861	4.22884e-05	0.000444751	1.76681
SRPK2	2.70341	5.83192	6.56428	2.2689e-07	5.51343e-06	6.90472
LRRC4	2.02461	4.25114	5.21508	1.09878e-05	0.000142937	3.08543
KLHDC10	1.49373	5.57052	4.00054	0.000355376	0.00266684	-0.299615
MKLN1	2.38436	6.20072	5.87798	1.61644e-06	2.85123e-05	4.96898
ACTR3C	2.44721	2.35366	5.13805	1.37322e-05	0.000172639	2.86688
ASAP1	1.10992	5.97431	3.45615	0.00158421	0.00921777	-1.73169
FAF1	1.44924	3.96264	2.86432	0.00736419	0.0327979	-3.17659
TARS2	2.52753	3.85689	8.12582	3.06246e-09	1.67165e-07	11.1548
LENEP	2.68662	2.44239	3.42203	0.00173591	0.00993863	-1.81858
CEP85L	2.20676	4.35121	7.26829	3.1523e-08	1.0902e-06	8.85324
TSNARE1	2.87528	3.0423	6.56254	2.28013e-07	5.53439e-06	6.89985
C8orf33	1.29655	4.67231	3.61076	0.00104304	0.00651946	-1.33334
FAAH2	1.85944	1.90158	2.8092	0.00844567	0.0366568	-3.30354
RC3H1	1.60126	5.73601	5.02957	1.87941e-05	0.000224459	2.55954
NSUN6	2.86033	3.73852	7.34512	2.54916e-08	9.2238e-07	9.06294
MIR1296	4.24822	4.56135	3.02324	0.00492941	0.0236335	-2.80266
APOLD1	2.42114	4.39199	3.93652	0.000424963	0.00309083	-0.471957
R3HDM2	2.04566	5.01021	5.74532	2.36995e-06	3.89282e-05	4.59234
C1S	2.9266	6.23361	7.28286	3.02772e-08	1.06139e-06	8.89306
RAD52	1.98378	4.18825	5.55247	4.13787e-06	6.20782e-05	4.04424
TEFM	2.55483	3.22097	4.29006	0.000157084	0.00134598	0.489947
CUEDC1	2.60894	3.32162	5.88356	1.59065e-06	2.812e-05	4.98482
HIBCH	4.21598	4.43736	11.1883	1.59109e-12	7.1091e-10	18.5808
FKBP1A	1.81584	6.75443	3.61599	0.00102829	0.00643961	-1.31974
USP25	2.09442	5.45406	5.79972	2.02563e-06	3.41845e-05	4.74684
BTLA	1.82429	1.75001	2.91614	0.0064671	0.0294876	-3.05591
SEL1L3	3.50107	3.44736	6.14536	7.4948e-07	1.51493e-05	5.7262
GMDS-DT	3.55908	4.25152	8.95455	3.50774e-10	3.20698e-08	13.2908
TRIM26	2.66369	4.80593	6.61623	1.95828e-07	4.91115e-06	7.05001
USP45	2.88946	4.55482	8.437	1.34351e-09	8.88257e-08	11.9675
ST3GAL1	2.11146	6.31696	3.76754	0.000678876	0.00457739	-0.922224
RIN3	2.3121	3.25486	6.03916	1.01657e-06	1.93812e-05	5.42581
FMN1	2.82629	4.15356	8.27666	2.05094e-09	1.22977e-07	11.5503
LIF	-3.88663	3.99348	-4.54594	7.56973e-05	0.00072434	1.19927
PTPRN2	2.68988	2.60158	3.63822	0.000967836	0.00612823	-1.26183
CD84	4.75006	4.50563	9.34611	1.29973e-10	1.58477e-08	14.2678
SGIP1	2.71636	3.75912	3.97288	0.000383953	0.00284545	-0.374184
TACC2	1.87492	2.51766	3.42921	0.00170285	0.00978272	-1.80032
KIRREL3	2.62937	2.53868	3.95289	0.000405998	0.00298051	-0.427981
SCN8A	2.26704	2.25719	2.69905	0.011067	0.0457681	-3.55281
MCF2L	2.2881	2.12425	4.83515	3.29534e-05	0.000359046	2.01036
TTC7B	1.56535	2.69342	5.69051	2.77637e-06	4.44813e-05	4.43662
NDRG4	3.43729	3.5441	5.27806	9.15643e-06	0.000121977	3.26426
RPH3AL	3.22763	3.79859	4.31326	0.000147065	0.00127551	0.553871
AATK	3.57677	3.4025	5.17982	1.21685e-05	0.000155881	2.98537
STK11	2.35117	3.28204	5.5739	3.88919e-06	5.89863e-05	4.10517
PRR12	2.02129	3.78204	4.73223	4.43304e-05	0.000462452	1.72079
ICOS	2.52404	2.29458	3.19723	0.00314511	0.0163035	-2.38084
STX16-NPEPL1	2.02533	1.9948	3.64282	0.000955766	0.0060615	-1.24984
CCDC188	2.02696	1.84269	3.18743	0.00322651	0.0166522	-2.40491
NFKBIZ	-1.73467	5.87138	-3.50947	0.00137247	0.00818077	-1.59515
TMEM106B	2.61336	4.91855	6.1873	6.64595e-07	1.36831e-05	5.84468
CASD1	3.48893	4.97849	10.1831	1.66546e-11	3.8447e-09	16.285
GPRASP2	2.20283	3.34368	4.47979	9.14778e-05	0.000852951	1.01503
NFKBIA	-3.0007	7.15709	-6.71073	1.49907e-07	3.92693e-06	7.31375
LRRFIP1	1.20525	6.82872	2.83834	0.00785662	0.0345619	-3.23661
ARFGEF3	3.44329	3.25213	5.34334	7.57944e-06	0.000103918	3.44974
PTEN	1.65675	5.85439	4.16353	0.000224758	0.0018192	0.142955
N6AMT1	1.74409	2.78891	2.81551	0.00831469	0.036216	-3.28908
KCNIP4	1.91431	1.78156	3.2867	0.00248692	0.0134242	-2.15925
FAAH	2.75572	2.73086	5.04895	1.77698e-05	0.000214118	2.61441
RAB3B	7.3477	6.80177	6.99692	6.70703e-08	2.0364e-06	8.10773
GLRX2	2.55359	6.45743	5.43432	5.8244e-06	8.30539e-05	3.70834
INPP5A	2.37338	4.59223	5.44098	5.71332e-06	8.17091e-05	3.72725
PDE3B	4.1588	4.68976	7.57978	1.33813e-08	5.46741e-07	9.69929
ZBTB16	4.66832	6.59177	5.40269	6.38286e-06	8.97097e-05	3.61842
FBRSL1	1.72573	3.51281	4.91468	2.61951e-05	0.000294563	2.23469
SLC30A4	1.51407	3.78622	5.18271	1.20669e-05	0.000154758	2.99359
USP10	2.1318	5.41242	7.24058	3.40373e-08	1.15852e-06	8.77746
PHF12	1.38225	4.12148	4.62614	6.01412e-05	0.000598002	1.42334
THADA	2.91439	4.56042	13.7704	6.66525e-15	1.70317e-11	23.878
THNSL2	2.64679	3.43499	3.90279	0.000466817	0.00334138	-0.562389
AFF3	2.8758	3.48301	6.0835	8.95029e-07	1.74914e-05	5.55128
DPP4	2.60942	3.94797	3.50596	0.00138554	0.00824627	-1.60418
TMEFF2	2.47746	2.62482	2.7353	0.0101304	0.0425975	-3.47145
SIM2	2.08547	1.93947	3.06685	0.00440841	0.0215687	-2.6981
PDLIM5	1.61163	5.95308	3.69505	0.000828543	0.00538596	-1.11316
SORBS2	4.22199	5.07519	6.33764	4.3239e-07	9.54048e-06	6.26854
MIR4637	4.54911	4.13555	2.82391	0.00814338	0.0355901	-3.26981
ERGIC1	2.13656	5.10421	7.31756	2.75072e-08	9.80456e-07	8.9878
ARFGEF1	1.99856	5.54177	6.92991	8.09111e-08	2.34824e-06	7.9225
TPD52	3.68239	4.1727	8.21987	2.38428e-09	1.37174e-07	11.4018
PRUNE2	3.64285	4.57861	4.06331	0.000298035	0.00230105	-0.129804
ASTN2	4.23636	4.00894	7.89728	5.65214e-09	2.70892e-07	10.5501
SOCS2-AS1	-1.40433	1.40891	-2.75083	0.00975233	0.0413406	-3.43639
PLPP1	2.61472	4.65454	5.54026	4.28671e-06	6.39819e-05	4.00951
UNC13B	3.78082	4.81976	10.2435	1.44102e-11	3.38297e-09	16.4268
PCA3	4.41867	4.10031	3.99083	0.000365166	0.00272591	-0.325821
RALB	1.68406	5.3056	4.12636	0.000249601	0.00198748	0.0415556
RGS1	3.73733	6.47648	4.33027	0.000140121	0.00122372	0.600791
LMOD1	2.51964	2.7451	3.73648	0.000739474	0.00490715	-1.00421
PPP1R12B	4.43144	5.64164	9.62329	6.51508e-11	9.72942e-09	14.9466
ABCB10	3.36016	5.12905	4.13201	0.000245659	0.00196117	0.0569487
LINC00702	1.71388	2.22592	3.6011	0.00107081	0.00666221	-1.35844
KCNMA1-AS3	4.12973	3.95699	4.50195	8.58581e-05	0.000806114	1.0767
KITLG	2.084	3.48984	3.05329	0.00456452	0.0221739	-2.73069
TMEM120B	2.12714	3.1502	6.95832	7.47223e-08	2.2151e-06	8.00106
GPATCH2L	1.49843	4.5536	5.46982	5.25574e-06	7.61478e-05	3.80925
CDH13	1.74372	1.75857	4.14263	0.000238412	0.00191158	0.0859048
MYH9	1.72533	6.97217	2.91499	0.00648596	0.0295638	-3.05862
CMSS1	1.58459	4.02525	4.24385	0.000179084	0.00150561	0.3629
PRDM5	2.08551	3.14252	3.65218	0.000931635	0.00593155	-1.22538
RUNX1T1	2.46744	3.00599	3.76334	0.000686778	0.00462168	-0.933325
KIF27	1.34275	2.98885	2.90699	0.00661774	0.0300335	-3.07732
DMD	2.56143	3.48583	4.23153	0.000185442	0.00154942	0.329103
FAM122C	2.78516	2.82936	10.0651	2.21266e-11	4.69694e-09	16.0065
ITGA8	1.80342	2.17671	3.40215	0.00183064	0.0103961	-1.86903
ZFX	1.15404	4.87749	4.68051	5.14431e-05	0.000524601	1.57563
FCGR2C	4.23135	3.89411	6.73523	1.3989e-07	3.70658e-06	7.38201
CNIH3	1.79619	2.19041	3.6425	0.000956601	0.0060661	-1.25067
LYST	3.37829	7.26018	3.26383	0.00264134	0.0140804	-2.21618
RAB11FIP4	1.99181	3.6961	3.22449	0.00292869	0.0153569	-2.31364
CXCL8	-6.36348	5.33468	-5.83708	1.81871e-06	3.12931e-05	4.85291
BMP6	-5.16764	3.46747	-8.36339	1.6308e-09	1.03172e-07	11.7764
ARSD	2.38985	3.33099	6.77314	1.25709e-07	3.38321e-06	7.48752
GPR143	2.27338	2.19916	3.42207	0.00173571	0.00993853	-1.81848
CACNA2D4	1.94838	1.91949	3.59302	0.0010946	0.00678739	-1.37943
KCNMB2-AS1	3.36693	3.15625	4.12841	0.000248162	0.0019783	0.0471461
SLC25A32	2.2653	2.26938	6.9677	7.27843e-08	2.17831e-06	8.02701
ENOX2	1.67094	2.76915	4.23506	0.000183596	0.00153678	0.338795
SLC35E2B	1.24089	3.5656	2.73372	0.0101697	0.0427096	-3.47501
C1orf195	3.68999	3.35453	3.69874	0.00082019	0.00533981	-1.10346
ARID1A	1.07954	5.33152	3.43241	0.00168833	0.00971343	-1.79219
SLC9A1	2.29984	5.66185	4.36083	0.000128451	0.0011374	0.685193
KIAA1522	2.3168	3.64712	5.08201	1.61495e-05	0.000197386	2.70803
NFYC	1.34297	3.83215	4.4176	0.000109259	0.000990412	0.842358
BTF3L4	1.31728	4.68017	3.87201	0.000508498	0.0035953	-0.644664
MIER1	3.2202	5.22666	10.998	2.45771e-12	9.79619e-10	18.1566
PKN2	1.219	5.30823	4.30054	0.000152476	0.00131218	0.518819
RPAP2	2.83696	3.62843	8.67682	7.17997e-10	5.57141e-08	12.5852
ZC3H11A	1.32523	1.71762	3.36372	0.00202801	0.0113152	-1.96615
PLEKHA6	2.61	2.51065	4.66596	5.36397e-05	0.000543798	1.53485
PLXNA2	3.52717	5.0508	5.92714	1.40305e-06	2.53042e-05	5.1084
URB2	2.68717	3.7292	8.21497	2.41551e-09	1.38551e-07	11.3889
GGPS1	1.38897	3.73912	3.18534	0.00324417	0.016734	-2.41005
ZNF33A	2.63128	5.16055	6.8806	9.29146e-08	2.62645e-06	7.78593
ADD3	1.17328	5.54552	3.27735	0.00254897	0.0136778	-2.18255
AP2A2	1.99826	4.63251	4.77479	3.92166e-05	0.000417437	1.84042
ABTB2	-2.24694	2.85066	-4.08299	0.000282003	0.00219594	-0.0763982
TTC17	1.66658	5.13172	5.3493	7.44978e-06	0.000102419	3.46667
CREB3L1	-2.34817	2.6918	-3.08478	0.00420984	0.0207659	-2.6549
C11orf49	1.86517	3.75682	3.78613	0.000644947	0.00438222	-0.873031
DDB2	3.0618	4.60829	7.27574	3.0879e-08	1.0731e-06	8.87362
CELF1	1.53929	5.92553	4.59194	6.63437e-05	0.00064896	1.32771
SLCO2B1	5.25461	4.81022	9.78623	4.36163e-11	7.55162e-09	15.3406
SYTL2	1.33363	3.86098	3.22709	0.0029088	0.0152772	-2.30721
TMEM45B	1.81327	1.84031	2.73482	0.0101423	0.0426258	-3.47253
ETNK1	2.29275	6.1045	6.88851	9.08763e-08	2.57936e-06	7.80783
YAF2	2.73503	4.49097	9.52158	8.38448e-11	1.15556e-08	14.6987
LIMA1	2.75889	5.94038	4.79315	3.71954e-05	0.000398679	1.89209
RAP1B	1.62247	4.63671	5.60948	3.50903e-06	5.4245e-05	4.2063
FRS2	1.31797	5.36032	4.01482	0.000341453	0.00258018	-0.261064
C12orf75	1.47538	4.55079	3.05062	0.00459596	0.0223012	-2.73712
ATP2A2	1.07738	6.03839	2.73724	0.0100825	0.0424252	-3.46708
TAOK3	2.25258	4.04211	7.55206	1.44355e-08	5.82084e-07	9.62443
PSPC1	1.58625	5.35492	5.27327	9.28417e-06	0.000123471	3.25067
ZMYM2	1.18976	5.43943	3.75475	0.000703223	0.0047106	-0.956019
ZDHHC20	1.74573	5.42349	4.76163	4.07312e-05	0.000430856	1.80343
EPSTI1	4.44059	4.52862	7.29745	2.90794e-08	1.02358e-06	8.93291
DLEU1	3.38933	3.87278	8.74801	5.96983e-10	4.82649e-08	12.767
DLEU2	3.35599	5.24064	8.87154	4.34061e-10	3.79317e-08	13.081
RAB20	1.89	4.78058	3.51459	0.00135364	0.00808651	-1.582
SIPA1L1	1.02858	4.19417	2.88293	0.00702927	0.0315907	-3.13339
BCL11B	2.91557	2.81291	4.10092	0.000268138	0.00210812	-0.0276866
TCF12	1.32648	5.54641	4.54054	7.68784e-05	0.000732984	1.1842
ARIH1	1.22861	4.92846	3.38126	0.00193553	0.0108947	-1.9219
NPRL3	2.10323	3.83775	7.40826	2.14205e-08	8.02963e-07	9.23475
ATF7IP2	2.83965	5.12579	5.56458	3.99548e-06	6.03504e-05	4.07866
SMG1P1	2.34771	5.55618	4.36616	0.000126515	0.00112313	0.699932
ST3GAL2	1.47556	3.54976	4.99021	2.10594e-05	0.000246363	2.44816
CRK	1.19407	5.97159	3.09152	0.00413732	0.0204756	-2.6386
LRRC75A	2.11731	3.33012	4.19315	0.000206713	0.00169444	0.223947
FAM222B	1.79098	5.1362	3.52379	0.00132045	0.00792959	-1.55835
OMG	3.86353	4.62295	10.5688	6.66211e-12	1.91027e-09	17.1822
STARD3	2.2454	3.7833	7.0057	6.54454e-08	1.99227e-06	8.13195
MAP3K14	2.42418	3.69878	5.60112	3.59479e-06	5.53392e-05	4.18256
LUC7L3	1.7599	6.30995	4.12111	0.000253318	0.00201043	0.0272662
BCAS3	2.51738	3.65053	12.9635	3.40159e-14	4.95952e-11	22.3107
LLGL2	1.98138	2.05615	4.01126	0.00034488	0.00260152	-0.270697
MFSD11	2.18936	3.78904	4.06291	0.000298373	0.00230302	-0.130896
RNF213	3.65336	6.09012	6.47443	2.92844e-07	6.88071e-06	6.65294
ENOSF1	2.95222	4.77733	8.2739	2.06599e-09	1.23611e-07	11.5431
SMCHD1	2.35917	5.55918	6.93152	8.05467e-08	2.34012e-06	7.92696
LPIN2	1.77981	5.66112	3.56416	0.00118379	0.00723835	-1.45418
MBD2	1.80977	5.67211	4.22531	0.000188736	0.00157244	0.312047
ATP8B1	2.22702	4.28396	6.16922	6.99925e-07	1.43095e-05	5.79362
ARHGEF18	1.40407	2.84543	4.73822	4.35724e-05	0.000455832	1.73762
ZNF575	2.22915	2.17813	4.33874	0.000136787	0.00119952	0.624161
PPP1CB	2.40227	7.06868	4.72668	4.50435e-05	0.000468832	1.70521
CAMKMT	3.29747	3.37432	6.20857	6.25319e-07	1.30098e-05	5.90474
MXD1	-1.73359	4.89042	-4.4066	0.000112743	0.00101733	0.811864
EIF2AK3	1.47827	5.23573	4.31234	0.00014745	0.00127786	0.551331
RNF149	1.69987	6.14531	5.42407	5.99994e-06	8.50833e-05	3.67917
LIMS1	1.76396	5.90206	6.08599	8.88634e-07	1.7391e-05	5.55835
WDR33	2.10468	4.74091	7.77728	7.81742e-09	3.49287e-07	10.2299
CERS6-AS1	1.77412	1.61283	2.74822	0.00981488	0.0415424	-3.44229
SPATS2L	1.49803	5.20528	3.1902	0.0032033	0.0165525	-2.39811
ABALON	3.19862	3.06619	4.26841	0.000167035	0.00141808	0.4304
RALY	1.6901	4.98299	5.57879	3.83461e-06	5.827e-05	4.11906
ACSS2	2.23887	3.55698	3.99481	0.00036112	0.00270262	-0.315076
EPB41L1	2.4316	4.36638	5.79907	2.02943e-06	3.42175e-05	4.74499
RPRD1B	2.31891	4.86594	7.23053	3.4998e-08	1.18668e-06	8.74998
PTPN1	2.25991	6.14897	5.46125	5.38776e-06	7.77961e-05	3.78488
ADNP	1.41749	6.31002	4.93287	2.48539e-05	0.00028189	2.28609
ZGPAT	2.22719	2.2213	3.17033	0.00337349	0.0172914	-2.44684
DNAJC5	2.36987	5.24301	5.59325	3.67755e-06	5.63495e-05	4.16018
KIAA1671	1.91425	4.21127	7.50212	1.65514e-08	6.54014e-07	9.48937
GOLGA4	1.47599	6.10756	3.60105	0.00107097	0.00666245	-1.35858
SLMAP	2.11305	5.04597	5.18538	1.19742e-05	0.000153675	3.00115
FOXP1	1.69242	5.45893	5.06343	1.7041e-05	0.00020655	2.65541
ATR	2.51886	4.91248	9.32873	1.35771e-10	1.62118e-08	14.2248
PPM1L	2.08573	2.93655	4.45381	9.85296e-05	0.000907252	0.942821
MAP3K13	2.05707	3.14742	8.66415	7.42025e-10	5.68619e-08	12.5527
LIPH	1.94022	1.80491	3.58763	0.00111075	0.00686678	-1.39341
NSD2	1.60904	4.15444	5.40669	6.30947e-06	8.88472e-05	3.62978
C4orf19	3.17539	3.05912	5.30586	8.44819e-06	0.000113995	3.34324
RAB33B	1.44676	3.70377	2.71733	0.0105852	0.0441279	-3.51187
SH3D19	2.2621	5.30386	4.93979	2.43627e-05	0.000277449	2.30561
KDM3B	1.31624	5.33433	5.11239	1.47905e-05	0.000183775	2.79414
ARHGAP26	3.19206	4.57803	8.98833	3.2172e-10	3.00077e-08	13.3759
RREB1	1.87083	4.84758	5.72413	2.51947e-06	4.10193e-05	4.53214
KIF13A	2.34843	4.78087	8.67216	7.26743e-10	5.61569e-08	12.5732
BCKDHB	3.97364	4.22097	13.274	1.80182e-14	3.3276e-11	22.9228
REPS1	1.91238	4.72739	5.01597	1.95481e-05	0.000231865	2.52104
PHACTR2-AS1	3.16431	2.97081	4.16014	0.00022692	0.00183109	0.133693
PHACTR2	1.73625	4.69913	3.28445	0.00250174	0.0134742	-2.16487
TMEM181	2.13412	5.53841	6.04516	9.99206e-07	1.91358e-05	5.44278
ADAP1	1.41137	1.37865	2.73117	0.0102332	0.0429289	-3.48075
SNORA22	3.80275	6.05807	2.76826	0.00934359	0.0399223	-3.3969
ANKIB1	1.71768	5.51291	5.06528	1.69499e-05	0.000205716	2.66066
SMURF1	1.6497	5.18371	4.18077	0.000214077	0.00174576	0.19007
CALD1	2.61665	6.61524	5.52503	4.47976e-06	6.64516e-05	3.96622
ESYT2	3.5584	8.32468	4.29594	0.000154481	0.00132778	0.506153
XKR6	2.43067	3.16757	4.72247	4.55933e-05	0.000473753	1.69338
SLC39A14	-3.52778	6.53084	-4.83797	3.26861e-05	0.000356625	2.01832
PTK2B	3.33229	4.68818	8.02482	4.01186e-09	2.07926e-07	10.8884
MTDH	1.86598	6.45223	4.37714	0.000122619	0.00109415	0.730306
MIR5194	4.56253	4.14776	3.2676	0.00261529	0.0139741	-2.20682
NFIB	3.15596	5.02008	6.55868	2.30519e-07	5.57958e-06	6.88906
TJP2	1.81073	2.67554	4.59682	6.54214e-05	0.000641183	1.34134
FAM102A	1.47056	3.97645	3.42172	0.00173737	0.00994494	-1.81938
SLC25A25	1.50769	3.4875	2.69146	0.0112728	0.0464798	-3.56975
URM1	2.29169	3.44557	5.80227	2.01076e-06	3.39958e-05	4.75409
SETX	1.55302	6.03097	4.46247	9.61199e-05	0.000888904	0.966895
CYBB	3.54853	5.52705	4.57778	6.90949e-05	0.000671223	1.28813
RNF115	3.93834	5.89546	7.97405	4.59726e-09	2.31343e-07	10.7539
ANGPTL1	2.52908	3.6731	3.32799	0.00222976	0.0122508	-2.05599
MIR938	3.62363	4.11145	2.84754	0.00767879	0.0339209	-3.21539
WDR11	2.12274	4.56416	8.25592	2.16683e-09	1.28397e-07	11.4961
PARVA	2.34429	6.52231	6.48191	2.86681e-07	6.74736e-06	6.67393
MTMR2	1.2725	5.16267	4.38875	0.000118628	0.00106334	0.762436
HECTD4	2.14673	4.92256	8.31709	1.84287e-09	1.13826e-07	11.6558
DOCK9	3.19675	4.92848	9.59173	7.04451e-11	1.00909e-08	14.8698
PATL2	2.26638	2.49888	3.94324	0.000417074	0.00304367	-0.453908
SPG21	2.19865	6.38738	4.2554	0.000173316	0.00146266	0.394627
MYH11	3.09644	3.24121	5.43185	5.86621e-06	8.34219e-05	3.70131
MBOAT2	1.54962	4.5305	2.92329	0.00635174	0.0290524	-3.03916
ICA1L	3.24934	3.63873	6.50459	2.68781e-07	6.38847e-06	6.73754
FARP2	2.05849	4.40202	6.37308	3.90813e-07	8.73441e-06	6.36825
ZBED2	2.36574	2.15067	3.45009	0.0016102	0.00933925	-1.74715
ERBIN	2.10217	6.10261	6.40142	3.60479e-07	8.15182e-06	6.44795
SIL1	1.90112	3.81959	4.26371	0.000169277	0.00143448	0.417476
SYK	3.57508	4.0991	6.93607	7.95274e-08	2.3216e-06	7.93953
NHS	2.80045	3.65453	5.49434	4.89574e-06	7.17196e-05	3.87896
KLF8	4.33096	4.60079	8.56062	9.71783e-10	6.98322e-08	12.2868
ARMCX4	2.3364	3.07349	5.84987	1.75287e-06	3.03935e-05	4.88921
SLC25A43	2.42596	4.39494	4.97773	2.1833e-05	0.000253378	2.41286
CD247	2.40287	2.22674	4.01125	0.000344887	0.00260152	-0.270718
CSRP1	2.49727	4.96792	6.72242	1.45039e-07	3.81745e-06	7.34633
ANKRD13C	1.44261	4.69415	3.40239	0.00182943	0.0103914	-1.86841
ANXA11	3.46016	5.28586	9.2837	1.52053e-10	1.74779e-08	14.1134
TFCP2	2.55284	4.61747	6.96095	7.41725e-08	2.20726e-06	8.00835
PTGES3	1.63347	6.82955	3.69084	0.000838146	0.00543691	-1.12419
PAN3	2.42818	5.54812	6.91076	8.53745e-08	2.45569e-06	7.86949
AP3S2	1.76739	3.5631	6.22135	6.02866e-07	1.26388e-05	5.94079
ITFG1	2.63144	4.65405	7.38053	2.312e-08	8.52023e-07	9.15936
RABEP1	1.53325	5.09458	4.52384	8.0644e-05	0.000763891	1.13766
SNORA37	6.6095	6.66022	7.31521	2.76867e-08	9.85832e-07	8.98137
VASP	2.36938	4.7201	3.70494	0.000806368	0.00526456	-1.08718
ZNF562	1.60015	4.21218	6.77168	1.26227e-07	3.39324e-06	7.48346
PSMF1	1.27352	5.1785	3.33919	0.00216452	0.0119469	-2.02788
KLF3-AS1	2.31967	2.93374	3.61635	0.00102727	0.0064347	-1.31879
PRDM1	3.11188	4.04608	6.23683	5.76739e-07	1.21821e-05	5.98447
FAM120B	1.99124	5.21071	4.73903	4.34705e-05	0.000455023	1.7399
RNF216-IT1	4.39404	4.34919	4.42329	0.0001075	0.000976865	0.858129
SLC25A13	1.57214	4.69395	3.6889	0.000842624	0.00545956	-1.1293
TRAPPC9	3.18982	4.51862	8.41861	1.41006e-09	9.22352e-08	11.9198
RAB2A	1.44525	6.10268	3.98334	0.000372897	0.00277613	-0.346018
HDAC8	3.9771	5.77699	11.2347	1.43206e-12	6.56578e-10	18.6835
PDPN	-4.97956	3.37907	-5.99485	1.15467e-06	2.15036e-05	5.30031
SRSF10	1.74777	6.03852	4.03799	0.000319988	0.00244331	-0.198417
THEMIS2	3.20002	4.45054	5.41467	6.16533e-06	8.70278e-05	3.65247
EIF2B3	1.44598	3.53144	2.67039	0.0118637	0.048473	-3.61665
IPP	2.97505	3.93011	7.69288	9.83052e-09	4.24513e-07	10.0037
LGR6	3.64638	3.60783	3.77787	0.000659815	0.00446626	-0.894902
VASH2	1.31058	1.93653	2.99465	0.00530211	0.0250758	-2.87077
GPATCH2	2.30578	4.26148	9.39592	1.1472e-10	1.45113e-08	14.3905
COX20	3.02878	3.80059	6.46667	2.99373e-07	7.00146e-06	6.63119
PLCE1	2.40297	3.36933	8.22931	2.32526e-09	1.34631e-07	11.4265
NAV2	1.80537	5.88888	3.36121	0.00204161	0.0113739	-1.97249
DDX6	1.80213	6.15282	4.8175	3.46738e-05	0.000375722	1.96065
GUCY2C	2.54764	2.35696	3.44282	0.0016419	0.00949956	-1.76569
ETFBKMT	2.2976	2.37508	4.9328	2.48595e-05	0.00028189	2.28587
NTN4	3.63491	4.22717	6.06386	9.46936e-07	1.83121e-05	5.49573
FRY	2.17697	4.06463	4.17124	0.000219917	0.0017855	0.164022
RCBTB1	2.12617	4.54713	5.87079	1.65028e-06	2.89627e-05	4.94859
PPP2R5E	2.13684	4.27028	7.77104	7.95082e-09	3.5439e-07	10.2132
C15orf41	2.2326	3.00572	5.32999	7.87824e-06	0.000107482	3.41179
ADPGK	1.50632	5.44268	2.7903	0.00884968	0.0381236	-3.34674
RGMA	1.81934	2.45094	3.85606	0.000531512	0.0037342	-0.687226
RBBP6	1.07337	5.3181	3.3407	0.0021559	0.0119093	-2.0241
CBFB	1.74631	5.9906	6.32903	4.43144e-07	9.73125e-06	6.24431
IL34	2.28484	2.21511	3.26998	0.00259892	0.0139014	-2.20088
VAC14	2.21161	3.75315	5.17332	1.23996e-05	0.000158219	2.96693
FBXL20	1.14121	4.89735	4.16228	0.000225554	0.00182219	0.139533
CAVIN1	2.16651	7.04016	2.88267	0.00703399	0.0316033	-3.13401
UBTF	3.37024	4.3832	11.8174	3.90247e-13	2.60497e-10	19.9488
CYB561	2.21981	3.71141	4.07887	0.000285291	0.00221686	-0.0875955
COLEC12	-1.93424	4.07726	-3.00847	0.00511877	0.0243706	-2.8379
CCDC130	1.67045	3.89091	3.51709	0.00134455	0.00804729	-1.57558
ZNF430	1.32341	3.92718	4.29378	0.000155434	0.0013337	0.500186
CYP2S1	1.73943	1.69176	2.89007	0.00690466	0.031157	-3.11677
ZNF611	2.50869	3.81047	8.76188	5.75935e-10	4.72727e-08	12.8024
ASXL2	1.93256	5.04071	6.87612	9.40927e-08	2.65163e-06	7.77349
MAP3K2	1.79176	6.05526	5.01456	1.96282e-05	0.000232566	2.51704
FMNL2	2.52244	6.25781	6.46801	2.98237e-07	6.98373e-06	6.63494
RBMS1	1.12971	5.68966	2.66593	0.0119925	0.0489092	-3.62656
NABP1	3.84491	6.6997	6.22444	5.97559e-07	1.25406e-05	5.94951
CREB1	1.77803	5.22421	4.94278	2.41526e-05	0.000275793	2.31409
LINC01963	3.15035	3.4074	5.15631	1.30251e-05	0.00016506	2.91869
SLC23A2	1.81027	5.00981	5.75682	2.29257e-06	3.78254e-05	4.62501
CBFA2T2	1.88574	4.28821	7.90885	5.47861e-09	2.64291e-07	10.5808
EDEM2	1.84026	4.07667	2.74266	0.00994952	0.0419835	-3.45485
RBL1	1.93605	3.69094	6.20729	6.27619e-07	1.30344e-05	5.90112
ZBTB46-AS1	2.82205	2.5655	3.0617	0.00446711	0.0218039	-2.71049
UBE2G2	2.9476	5.6712	5.92753	1.40146e-06	2.52839e-05	5.10952
AP1B1	1.72027	4.32725	3.99558	0.000360351	0.00269759	-0.31302
UBE2E1	1.56344	5.79202	4.23763	0.000182264	0.0015284	0.345849
RBM5	1.23155	5.52857	3.58657	0.00111393	0.00688106	-1.39614
CACNA2D2	2.96532	2.89895	4.47949	9.15558e-05	0.000853391	1.0142
FAM86EP	3.99109	4.05615	3.59076	0.00110134	0.00682	-1.38528
RELL1	1.37795	6.44194	3.5212	0.00132971	0.00797137	-1.565
PLAC8	2.76242	3.83502	4.37367	0.000123837	0.00110289	0.720708
NEK1	2.69719	3.90449	6.46896	2.97432e-07	6.97373e-06	6.6376
WDR70	2.28154	4.01434	4.4561	9.78863e-05	0.000902829	0.949189
IQGAP2	2.09083	3.811	4.24055	0.000180767	0.00151723	0.353838
PPARD	-1.80002	4.54472	-4.33396	0.000138658	0.00121266	0.610976
DST	3.40361	7.29087	6.83503	1.05608e-07	2.92118e-06	7.65951
RMND1	1.98818	5.02077	4.56471	7.17326e-05	0.0006919	1.25165
SCAF8	1.32379	5.79807	2.99586	0.00528573	0.025015	-2.86788
OSBPL3	3.18183	4.29704	8.81458	5.02645e-10	4.23874e-08	12.9365
CPVL	4.28146	4.39729	8.23996	2.2605e-09	1.31833e-07	11.4544
ELMO1	2.3216	3.93983	5.3338	7.7918e-06	0.00010646	3.42261
PTPN12	1.61732	7.34617	3.91592	0.000450066	0.00324427	-0.527217
CDK14	1.81448	5.27507	3.44355	0.00163868	0.00948591	-1.76382
ZC3HAV1	2.30229	5.7717	5.11413	1.47161e-05	0.000182932	2.79908
XRCC2	2.52592	2.48708	4.17897	0.00021517	0.00175287	0.18514
ARHGEF10	2.4873	3.02823	4.89823	2.74692e-05	0.000306798	2.18826
INTS9	1.49975	3.23422	3.21379	0.0030119	0.0157173	-2.34005
SMARCA2	2.24245	6.40301	6.62617	1.9039e-07	4.81222e-06	7.0778
PUM3	1.40729	4.80698	3.9024	0.000467325	0.00334431	-0.563436
KDM4C	1.92375	4.21989	8.3913	1.51514e-09	9.71585e-08	11.849
GNA14	2.37816	2.65241	3.41557	0.00176615	0.0100826	-1.83499
DAPK1	1.5062	4.25671	3.99708	0.000358838	0.00268881	-0.308962
RAD23B	1.43983	6.37469	4.38927	0.000118456	0.00106213	0.763851
MVB12B	2.80766	3.16735	8.1719	2.70861e-09	1.51941e-07	11.276
PRRC2B	1.53523	5.2898	3.90951	0.000458172	0.00329288	-0.5444
GBGT1	2.23599	3.25802	4.38361	0.000120381	0.00107626	0.748193
PPEF1	2.72928	2.62081	3.56553	0.00117941	0.00721706	-1.45064
OPHN1	1.42633	3.27106	2.68197	0.0115355	0.0473734	-3.5909
TMEM164	2.89392	3.866	8.28812	1.98966e-09	1.20344e-07	11.5803
DANT2	5.10631	5.48953	7.69563	9.7573e-09	4.2168e-07	10.0111
DNAJC11	1.64124	3.32396	3.11508	0.00389322	0.019457	-2.58153
MFSD2A	-2.78555	2.03337	-3.62931	0.000991646	0.0062497	-1.28506
PTPRF	3.29091	4.6331	6.40479	3.57043e-07	8.09396e-06	6.4574
ZSWIM5	2.18468	2.31514	4.33736	0.000137323	0.00120307	0.620367
ITGB3BP	2.75991	3.57355	7.09648	5.07981e-08	1.62028e-06	8.3821
AGL	2.23179	3.60646	3.10272	0.00401959	0.0199929	-2.61152
PSEN2	3.22842	3.47509	7.78907	7.57176e-09	3.40232e-07	10.2615
CDC42BPA	1.63494	5.722	5.29908	8.61562e-06	0.000115887	3.32399
ZNF487	1.75778	2.81219	3.67987	0.000863718	0.00557114	-1.15296
LRP6	1.42178	4.71646	3.79996	0.000620792	0.00424884	-0.836391
SPATS2	1.27773	3.86094	3.81186	0.000600708	0.0041318	-0.804814
NCKAP1L	3.35743	3.97154	6.72084	1.45689e-07	3.82367e-06	7.34192
ZNF664	2.2999	5.57017	7.07389	5.40989e-08	1.70011e-06	8.31994
KATNAL1	1.44821	4.2751	3.97804	0.000378463	0.00280927	-0.360301
FAM155A-IT1	2.02013	2.24924	2.68007	0.0115889	0.0475398	-3.59514
VASH1	2.8965	3.24052	4.9789	2.1759e-05	0.000252839	2.41618
SQOR	-1.05721	3.26656	-2.66884	0.0119084	0.0486417	-3.6201
RAB27A	2.02987	4.67914	4.25104	0.00017547	0.00147869	0.382656
RFX7	1.10302	4.55637	3.66558	0.000898154	0.00575518	-1.19037
DET1	3.10018	3.44887	5.085	1.60105e-05	0.000195958	2.71651
NCBP3	1.49855	4.63301	4.57724	6.92017e-05	0.000672051	1.28663
SLC47A1	1.44151	1.4495	2.76872	0.00933294	0.0398799	-3.39585
STXBP4	2.82778	3.46888	9.21497	1.80838e-10	1.99415e-08	13.9429
ZNF100	2.39845	3.66177	5.98816	1.17708e-06	2.18333e-05	5.28138
ZNF43	2.24087	4.34366	3.3978	0.00185201	0.0104938	-1.88005
ZNF790-AS1	4.1523	5.7773	5.33397	7.78786e-06	0.000106433	3.42311
TMEM178A	2.17921	2.11511	3.28583	0.00249264	0.0134406	-2.16143
UBR3	1.46395	5.47917	4.61076	6.28571e-05	0.00062044	1.3803
LINC01473	5.19919	5.30334	10.2923	1.28228e-11	3.08884e-09	16.5412
SAMHD1	5.41118	6.17254	12.1723	1.80378e-13	1.4231e-10	20.6977
SUSD2	2.54967	2.38114	4.34135	0.000135772	0.00119118	0.631388
RPUSD3	1.40078	2.96495	3.27436	0.00256912	0.0137672	-2.18999
POLQ	1.49074	1.93577	3.10557	0.00399008	0.0198658	-2.6046
HSPBAP1	2.88585	3.90692	7.89959	5.61706e-09	2.69444e-07	10.5562
H1FX-AS1	1.85619	1.68744	4.18004	0.000214518	0.00174833	0.188075
SYNPO2	4.47918	4.48735	7.10074	5.01987e-08	1.60485e-06	8.39382
TRIM61	1.91991	2.6653	2.965	0.00571667	0.0266852	-2.94102
MFAP3L	2.19794	3.67968	2.88282	0.0070312	0.0315968	-3.13364
DCP2	1.50533	5.91454	5.54087	4.27906e-06	6.3885e-05	4.01126
TXNDC15	2.59267	5.06991	7.27653	3.08123e-08	1.0731e-06	8.87576
ANKHD1	2.17833	3.06996	5.04771	1.78338e-05	0.00021475	2.61089
NDFIP1	1.77813	6.3381	3.96405	0.000393544	0.00290409	-0.397961
CASC15	1.87655	3.51782	2.92769	0.00628185	0.0287898	-3.02886
ACOT13	1.88339	4.31941	3.03022	0.00484229	0.0232904	-2.78598
HLA-DPA1	4.75485	5.61803	7.33353	2.63203e-08	9.45075e-07	9.03135
SNX3	2.24243	7.66605	3.87192	0.000508629	0.00359531	-0.644912
ZNF107	2.29995	4.25768	4.67607	5.2104e-05	0.000530559	1.56318
ERV3-1	3.20201	5.27311	4.78612	3.79573e-05	0.000405669	1.87229
SMIM30	1.29081	4.26904	3.28174	0.00251969	0.0135535	-2.17163
NSMAF	2.18644	4.61576	10.5555	6.87267e-12	1.94272e-09	17.1517
CYP7B1	1.61334	5.96358	3.33442	0.00219207	0.0120749	-2.03986
VPS13B	2.72405	5.58629	8.57025	9.47645e-10	6.85422e-08	12.3116
SNAPC3	2.89537	4.98897	9.64526	6.17081e-11	9.50882e-09	14.9999
ASS1	-2.16368	3.15098	-2.68935	0.011331	0.0466753	-3.57447
GNL3L	3.75081	6.62558	14.1397	3.23379e-15	1.05391e-11	24.5704
COP1	1.93602	5.2568	6.14351	7.53467e-07	1.51966e-05	5.72097
FLVCR1	2.42077	4.19633	5.78551	2.11038e-06	3.52604e-05	4.7065
SNUPN	1.60268	2.77317	3.1932	0.00317833	0.0164434	-2.39074
NAA35	2.04087	5.71129	5.16867	1.25676e-05	0.000159854	2.95373
SUGT1P4-STRA6LP	2.87156	2.65646	4.93865	2.44425e-05	0.000278106	2.30242
TMEM229B	1.62818	1.48017	3.10194	0.00402769	0.0200225	-2.61341
CEP128	1.85612	2.47087	3.45181	0.00160277	0.00930427	-1.74276
TSHR	2.39812	2.2114	3.80229	0.000616803	0.00422563	-0.830202
TRMT61A	2.13578	3.21099	3.81778	0.000590948	0.00407579	-0.789081
TNFSF14	2.71696	2.50593	3.23413	0.00285561	0.0150449	-2.2898
ITGA9-AS1	3.28094	3.41102	5.11062	1.48666e-05	0.000184447	2.78912
CHN2	1.29178	1.26872	3.01412	0.00504547	0.0240795	-2.82441
MTUS1	1.46601	4.08573	2.79832	0.0086761	0.037501	-3.32843
SLA	3.90614	4.54947	6.34448	4.24026e-07	9.37085e-06	6.2878
XPA	3.86014	5.2095	9.5915	7.04855e-11	1.00909e-08	14.8692
PRKAB1	2.00082	4.04917	5.8497	1.7537e-06	3.03935e-05	4.88874
NLK	2.03601	4.48417	7.66857	1.0503e-08	4.47776e-07	9.93841
PDSS2	1.97397	3.86499	6.14632	7.47413e-07	1.5113e-05	5.72892
NOD1	3.99589	4.02685	10.9132	2.98728e-12	1.11079e-09	17.9661
CTNNBIP1	2.28581	3.33315	4.01079	0.000345333	0.00260417	-0.271964
RRAGC	1.108	3.95643	3.30291	0.00238274	0.0129603	-2.11879
MDM4	2.06863	6.44796	4.9465	2.38948e-05	0.000273245	2.32458
PRDM10	1.17645	3.27081	3.21083	0.0030353	0.0158142	-2.34735
PITPNM2	2.91656	3.59315	6.20133	6.38433e-07	1.32231e-05	5.88428
G2E3	1.87776	3.64583	3.79474	0.000629797	0.00429879	-0.850216
SLC38A6	2.8294	4.3231	6.83635	1.05216e-07	2.91179e-06	7.66318
CCDC88C	1.9854	2.72757	3.34745	0.00211762	0.0117313	-2.00713
MNS1	2.02745	2.63746	3.23372	0.00285869	0.0150582	-2.29082
SCAMP2	1.40931	5.25778	3.99576	0.000360167	0.00269694	-0.312528
RPS15A	-1.79535	5.02499	-5.95524	1.29401e-06	2.36618e-05	5.18808
PMFBP1	1.70326	1.66577	2.75034	0.00976392	0.0413768	-3.43749
GSE1	1.18351	4.20143	3.01731	0.00500466	0.023926	-2.81682
MSI2	3.80128	5.76972	7.20631	3.74305e-08	1.25305e-06	8.68363
RPTOR	3.05767	4.13501	8.44249	1.32425e-09	8.80776e-08	11.9817
CD8A	2.47087	2.293	3.66595	0.000897244	0.00575091	-1.1894
ZAP70	2.13518	2.07088	3.17939	0.00329489	0.0169561	-2.42465
SP3	1.23711	5.65724	4.56767	7.11269e-05	0.000687014	1.25991
ANKRD44	4.02269	4.92268	12.4044	1.09752e-13	9.96837e-11	21.179
PLCL1	1.91256	2.71983	2.71959	0.0105268	0.0439112	-3.50679
DIS3L2	2.69112	3.45757	7.1561	4.30318e-08	1.40574e-06	8.54593
BCR	3.13416	4.15127	6.19772	6.45065e-07	1.33256e-05	5.87409
GRAP2	2.37003	2.2334	4.00318	0.000352767	0.00265121	-0.292507
WBP2NL	2.21925	2.04495	3.36632	0.00201403	0.0112531	-1.9596
GRAMD4	2.87434	3.59585	4.19258	0.000207046	0.00169566	0.222391
TRAT1	2.6695	2.42682	3.30757	0.00235359	0.0128271	-2.10715
DNAJC13	1.44112	5.01138	5.25348	9.83155e-06	0.000129847	3.19447
LETM1	1.3088	3.53397	4.02596	0.000330965	0.00251154	-0.230965
ICE1	1.42038	5.31692	4.78877	3.76683e-05	0.000402969	1.87975
IL7R	3.24789	5.12266	4.70768	4.75754e-05	0.000491583	1.65186
CAMK4	1.39923	2.15467	2.68036	0.0115806	0.0475134	-3.59448
TCF7	2.361	4.43241	5.29385	8.74726e-06	0.000117288	3.30911
GM2A	4.85122	5.64833	7.67513	1.0317e-08	4.41733e-07	9.95606
CCDC69	2.43552	3.40968	5.1632	1.27681e-05	0.000162137	2.93822
ZNF354B	2.21953	4.05336	6.17367	6.91058e-07	1.41438e-05	5.80619
RCAN2	2.40077	3.45023	3.12701	0.00377492	0.0189908	-2.55255
AHI1	2.19734	5.05062	5.83329	1.83867e-06	3.15876e-05	4.84216
PDGFA	-1.76898	4.00523	-3.36062	0.00204483	0.011385	-1.97398
MICALL2	2.68013	3.92878	5.11895	1.45125e-05	0.000180645	2.81273
DTX2P1-UPK3BP1-PMS2P11	1.78725	1.62477	2.86191	0.00740865	0.0329661	-3.18218
ZNF367	2.88729	3.1429	5.013	1.97165e-05	0.000233214	2.51264
OR2AG2	3.91764	3.56149	5.11059	1.48679e-05	0.000184447	2.78903
LINC01572	2.86651	2.78736	4.38466	0.000120019	0.00107338	0.751114
ZNF606	1.95089	3.18651	3.47861	0.00149146	0.00876649	-1.6743
PDCD6IP	1.18312	5.73315	4.22053	0.000191307	0.00159099	0.298944
PLCXD2	3.08847	3.28152	3.90035	0.000469992	0.00336041	-0.568912
ZNF354A	1.72116	3.63782	3.17097	0.0033679	0.0172693	-2.44528
ZNF354C	2.61867	3.42796	6.38328	3.79607e-07	8.52706e-06	6.39695
TESPA1	2.02702	2.1266	3.06724	0.00440404	0.021553	-2.69717
CST7	2.40845	3.03884	2.97295	0.0056026	0.0262545	-2.92222
TFDP2	2.10577	4.09761	6.027	1.05273e-06	1.99404e-05	5.39137
SH3TC1	3.26383	3.40792	6.10794	8.34388e-07	1.65245e-05	5.62042
LINGO1	-1.77765	0.902883	-4.74655	4.254e-05	0.000446768	1.76102
PRICKLE2	1.73186	4.09912	4.21306	0.000195395	0.00161867	0.278466
KCNC1	2.03316	2.03427	4.69551	4.9271e-05	0.000506216	1.6177
PRKDC	1.73042	5.97506	4.87834	2.90926e-05	0.000322176	2.13213
SNTB1	2.15791	3.28158	5.09841	1.54009e-05	0.0001897	2.75453
KCNQ1OT1	1.87832	4.08634	3.32815	0.00222881	0.0122469	-2.05559
URI1	1.71731	5.39602	5.56364	4.00639e-06	6.04659e-05	4.07598
PALM2-AKAP2	-1.82311	5.2946	-4.01839	0.000338058	0.00255941	-0.251425
SSU72	1.53475	4.47122	4.39424	0.000116786	0.00104903	0.777635
POC1B	2.29137	3.83198	9.02332	2.94218e-10	2.82022e-08	13.4639
CENPT	1.79352	3.27636	6.08629	8.87876e-07	1.73823e-05	5.55919
ZFPM1	1.59298	2.19568	3.29145	0.00245597	0.0132842	-2.14741
AMZ2	1.31552	4.75016	3.67388	0.000877985	0.0056497	-1.16864
REXO1	1.9256	3.34868	3.48107	0.0014816	0.00871778	-1.66799
PTP4A3	3.28539	3.2984	4.19058	0.000208225	0.00170342	0.216895
ASB9	3.67097	3.33725	4.34985	0.000132531	0.00116739	0.654837
LINC00582	2.90162	2.87029	3.07556	0.00431092	0.0211833	-2.67714
LINC01128	1.30824	3.05977	3.46146	0.00156183	0.00912105	-1.71815
NBPF1	1.12137	2.6844	3.05529	0.00454124	0.022084	-2.72591
ZRANB2-AS2	2.64419	2.59223	4.37686	0.000122717	0.00109485	0.729527
LINC01725	2.30654	2.21316	2.84342	0.00775793	0.034205	-3.22489
SLC44A3-AS1	2.79371	3.4124	4.24822	0.000176878	0.00148909	0.374912
AL445426.1	5.25989	4.78171	5.17406	1.23729e-05	0.000157915	2.96903
WARS2-AS1	3.75241	3.84783	7.5019	1.65616e-08	6.54014e-07	9.48876
TP73-AS1	2.24158	3.51126	5.48923	4.96866e-06	7.26342e-05	3.86444
LINC01134	1.3885	1.26227	2.72503	0.010388	0.0434563	-3.49457
MIR34AHG	6.55769	7.61077	9.61823	6.59718e-11	9.74694e-09	14.9343
CROCCP2	2.33821	4.04259	6.57677	2.18993e-07	5.36863e-06	6.93968
LINC01137	2.08995	2.76166	3.09074	0.00414565	0.020504	-2.64049
SLC2A1-AS1	2.96058	2.74072	3.83461	0.00056406	0.00392246	-0.744347
LINC01389	2.87547	3.36417	3.74446	0.000723413	0.00482136	-0.98316
LINC01359	2.863	3.68192	4.69801	4.89173e-05	0.000502916	1.62473
LRRC8C-DT	2.96189	5.03743	5.2949	8.72056e-06	0.000117015	3.31211
CCDC18-AS1	3.69343	5.00369	6.82547	1.08488e-07	2.98741e-06	7.63295
AC093157.1	2.75958	3.52249	4.19608	0.000205008	0.00168296	0.231966
SLC16A1-AS1	3.52475	3.73733	9.5182	8.4553e-11	1.15668e-08	14.6904
LRIG2-DT	3.8109	3.53068	4.61254	6.25353e-05	0.000617925	1.3853
FLG-AS1	2.89417	2.9763	4.51353	8.30593e-05	0.000783555	1.10894
AC104461.1	3.15203	3.78303	2.97378	0.00559073	0.0262013	-2.92024
RPS10P7	2.91471	3.38137	6.95848	7.46872e-08	2.2151e-06	8.00153
AL596218.1	1.95046	1.77314	2.97221	0.00561303	0.02629	-2.92396
LINC00467	2.27122	2.5171	3.68474	0.00085227	0.00551046	-1.14019
FLVCR1-DT	1.78461	1.84829	3.72203	0.000769424	0.0050723	-1.04226
AL162595.1	5.48195	5.22223	9.63402	6.34454e-11	9.65565e-09	14.9726
MAP4K3-DT	2.16887	2.90104	6.07918	9.06191e-07	1.7663e-05	5.53907
PCBP1-AS1	2.93923	4.51986	9.59829	6.93108e-11	1.0071e-08	14.8858
LINC01376	3.92665	3.62643	7.02716	6.16349e-08	1.89607e-06	8.19117
AC016907.2	1.6214	1.5137	3.02963	0.00484961	0.0233175	-2.78739
CYP1B1-AS1	2.35327	2.8561	3.6827	0.000857049	0.00553749	-1.14554
AC007389.1	2.30161	2.13862	3.54154	0.00125856	0.00763071	-1.5126
C2orf92	1.92856	2.53187	3.49318	0.00143407	0.00848408	-1.63696
AC114763.1	3.6719	3.45548	5.37445	6.92672e-06	9.61343e-05	3.53813
AC009961.1	2.14248	2.12374	3.3256	0.00224395	0.0123203	-2.062
LINC01934	3.30842	3.00765	4.37282	0.00012414	0.00110523	0.718334
AC012668.3	5.43743	4.94312	4.66994	5.30299e-05	0.000538927	1.546
LINC00607	4.3075	4.45569	3.78935	0.000639243	0.0043504	-0.864505
LINC01237	2.19024	2.4018	3.84025	0.000555316	0.00387246	-0.729335
ID2-AS1	2.14681	2.82552	2.81059	0.00841668	0.0365596	-3.30036
AC092164.1	2.91985	3.4243	3.92198	0.00044253	0.00319785	-0.510961
AC009229.2	2.83952	2.58138	2.95338	0.00588724	0.0273363	-2.96843
LINC01820	3.07809	2.79826	2.88875	0.00692752	0.0312294	-3.11984
AC092155.1	3.04732	3.42091	2.8419	0.00778736	0.0343157	-3.2284
AC012368.1	3.31014	3.98947	4.4873	8.95333e-05	0.000836651	1.03593
LGALSL-DT	3.93648	4.44195	3.9796	0.00037682	0.00279857	-0.356107
LINC01291	2.92355	3.11958	3.03988	0.00472408	0.0228209	-2.76286
LINC01293	3.23458	3.89641	3.00193	0.00520475	0.0247141	-2.85346
LINC01191	2.57056	3.05382	3.349	0.00210892	0.0116878	-2.00323
DARS-AS1	1.93791	1.99155	3.38116	0.00193602	0.0108953	-1.92214
LINC01832	3.55243	3.22948	3.94992	0.000409377	0.00300055	-0.435966
AC114763.2	3.2668	3.14825	4.50071	8.61642e-05	0.000808577	1.07324
AC108047.1	2.90415	3.68673	3.69277	0.000833727	0.00541586	-1.11913
MYOSLID	2.12964	2.91746	2.94751	0.00597537	0.0276551	-2.98228
AC009950.1	2.60737	2.41589	5.0124	1.97509e-05	0.00023357	2.51094
THUMPD3-AS1	2.17116	5.0023	6.21241	6.18485e-07	1.28967e-05	5.91557
LINC00882	3.59472	3.81417	3.89991	0.000470568	0.00336391	-0.570091
GRIP2	1.56662	1.55089	3.9485	0.000410997	0.00300764	-0.439769
LINC00886	2.77835	2.84275	3.83449	0.000564249	0.00392291	-0.744668
LINC02028	2.05769	1.89433	3.19682	0.00314842	0.016317	-2.38183
SLC38A3	-3.22455	1.10812	-3.88346	0.000492587	0.00349978	-0.614089
LINC02614	3.19676	3.11676	8.22665	2.34179e-09	1.35433e-07	11.4195
AC046134.2	4.04039	4.70061	7.60055	1.26432e-08	5.23531e-07	9.75531
LINC00881	2.11704	2.04794	2.70178	0.0109938	0.0455165	-3.54671
RASGEF1B	2.57518	4.51416	4.94042	2.43178e-05	0.000277098	2.30742
LINC02615	3.77021	3.42747	5.91723	1.44363e-06	2.59011e-05	5.08032
AC107223.1	2.99791	2.94349	3.27207	0.00258467	0.0138385	-2.19569
IQCM	2.44907	2.22642	3.07082	0.00436376	0.0213955	-2.68856
FAM198B-AS1	2.15992	1.96357	3.17027	0.00337409	0.0172915	-2.44701
AC078881.1	4.77684	4.55957	4.80741	3.56981e-05	0.000385014	1.93221
CTBP1-DT	2.03179	2.84334	5.17564	1.23166e-05	0.000157378	2.97351
AC105345.1	1.73	1.6675	2.66676	0.0119683	0.0488323	-3.62471
UBA6-AS1	2.93888	3.62132	6.07218	9.24592e-07	1.79615e-05	5.51926
AC053527.2	3.20049	3.26251	3.67678	0.00087105	0.00561094	-1.16105
SEC24B-AS1	2.14643	2.99462	3.26533	0.00263097	0.014043	-2.21246
MIR583HG	2.53554	2.30503	3.32748	0.00223279	0.0122651	-2.05728
MALINC1	2.78187	2.62707	5.79417	2.05829e-06	3.45818e-05	4.7311
TMEM161B-AS1	4.29939	6.71571	8.66016	7.49748e-10	5.73743e-08	12.5425
NR2F1-AS1	2.63517	3.53967	3.51434	0.00135457	0.00808976	-1.58265
CCDC192	2.68728	2.52877	4.41638	0.000109641	0.000993387	0.838967
LINC01184	5.1854	5.41831	12.7027	5.84969e-14	6.61421e-11	21.7875
C5orf66	1.28773	1.29282	3.14187	0.00363241	0.0183765	-2.51639
AC008957.1	2.88705	3.41494	3.90276	0.000466854	0.00334138	-0.562466
AC010457.1	3.88012	3.86603	3.63749	0.000969762	0.00613902	-1.26373
MRPS30-DT	3.43027	3.11842	4.62539	6.02713e-05	0.00059908	1.42123
AC116345.1	2.75788	2.50716	2.8249	0.00812343	0.0355169	-3.26754
MIR3936HG	4.06274	4.20655	5.55054	4.16106e-06	6.23922e-05	4.03875
AC011379.2	2.69297	2.76993	4.30719	0.000149624	0.00129244	0.537138
AC106795.2	4.00261	3.63874	4.83684	3.27929e-05	0.000357439	2.01513
LINC00472	3.93797	6.79611	6.12414	7.96507e-07	1.59083e-05	5.66621
LINC02542	2.45571	3.01243	2.68314	0.0115028	0.0472601	-3.5883
CCDC162P	3.34479	3.25166	4.30724	0.000149602	0.00129244	0.53728
AL033504.1	5.14982	5.63267	7.73613	8.74049e-09	3.84332e-07	10.1198
SERPINB9P1	3.08597	3.33904	3.9747	0.000382012	0.00283301	-0.369299
HCP5	5.23392	5.00532	6.20786	6.26609e-07	1.3025e-05	5.90271
ADCY10P1	2.82785	3.44739	6.65129	1.77327e-07	4.52749e-06	7.14795
AL035587.1	3.72852	3.38956	12.5401	8.23356e-14	8.34993e-11	21.4571
AL391840.1	4.2711	5.23967	4.3373	0.000137346	0.00120309	0.620203
SMIM8	2.6441	3.10491	4.84329	3.2189e-05	0.000352103	2.03329
TRMT11	2.03898	5.10914	6.41215	3.49636e-07	7.95859e-06	6.47808
LINC00271	2.94168	2.98832	4.2254	0.000188688	0.00157244	0.312293
HIVEP2	-1.58477	5.5741	-3.95163	0.000407432	0.00298906	-0.431377
AL627443.1	3.24699	3.09915	3.31812	0.00228885	0.0125382	-2.08075
AFDN-DT	1.97665	1.98265	2.70611	0.0108785	0.0451336	-3.53702
AC004540.1	3.41083	3.10075	3.59126	0.00109982	0.00681368	-1.38397
AC079760.2	2.35901	2.14455	2.7599	0.00953758	0.0405759	-3.41586
LINC01004	3.02818	4.60713	5.57323	3.89672e-06	5.90843e-05	4.10327
LINC00513	5.98134	7.23337	8.49162	1.16407e-09	8.03163e-08	12.1089
LINC01006	2.4452	3.35112	3.41098	0.00178794	0.0101916	-1.84663
AC093627.5	2.76279	3.15456	3.8296	0.000571932	0.00396447	-0.757664
TMEM184A	2.6229	2.54779	4.21552	0.000194041	0.00160938	0.2852
ELFN1	-1.02184	0.658675	-2.68778	0.0113742	0.0468186	-3.57797
CHST12	3.97018	4.63348	6.25048	5.54655e-07	1.18011e-05	6.02297
SNHG26	2.42584	4.84663	4.05009	0.000309303	0.00237415	-0.165633
AC005013.1	4.45799	4.05272	4.21156	0.000196229	0.00162447	0.274342
GARS-DT	4.23237	4.90882	11.8891	3.33549e-13	2.31408e-10	20.1013
AC073115.2	-3.38706	1.12126	-4.98714	2.12467e-05	0.000248031	2.43949
LINC00525	4.3693	3.97209	3.38653	0.00190852	0.0107656	-1.90857
LINC00174	3.15669	5.02768	9.04789	2.76343e-10	2.70027e-08	13.5256
TP53TG1	2.74801	3.97992	3.32996	0.00221818	0.0121981	-2.05106
AC003092.1	-1.556	0.431432	-3.12325	0.00381192	0.01913	-2.56172
AC002066.1	3.01496	2.74087	3.25979	0.00266956	0.0142011	-2.22621
SSPO	1.45756	1.43292	2.69825	0.0110884	0.0458531	-3.55458
AC092666.1	3.36519	3.17379	3.63116	0.000986643	0.00622384	-1.28023
FAM66B	3.327	3.12106	6.14656	7.46904e-07	1.51082e-05	5.72959
FAM85B	2.19297	1.99361	2.87656	0.00714231	0.031982	-3.1482
AC022784.1	3.98537	4.31099	3.75599	0.000700813	0.00469673	-0.952727
LINC00534	2.23092	2.31666	2.74516	0.00988889	0.0417947	-3.44921
AC100849.2	2.98979	2.71799	3.07915	0.00427126	0.0210258	-2.66848
AC105206.2	3.26697	3.39639	3.41899	0.00175007	0.0100094	-1.8263
ZFHX4-AS1	3.77059	4.817	4.39003	0.000118198	0.00106017	0.765967
AC023632.2	1.50666	1.36969	2.78702	0.00892152	0.0383794	-3.35421
AP000424.1	3.61837	3.6228	3.48283	0.00147461	0.00868218	-1.66349
AZIN1-AS1	3.91042	4.0926	5.61941	3.40967e-06	5.30407e-05	4.23454
RNF139-AS1	2.19732	3.04857	5.00642	2.00952e-05	0.000236934	2.49402
PCAT1	4.84698	4.40635	5.68273	2.83946e-06	4.53234e-05	4.41452
LY6E-DT	1.64012	1.49102	2.67952	0.0116043	0.0475855	-3.59636
AC105219.1	2.1314	2.0209	3.43487	0.00167725	0.00966875	-1.78593
RFX3-AS1	2.39622	2.78341	4.63372	5.88462e-05	0.000586599	1.44455
AL355574.1	3.22369	4.75987	3.06695	0.00440737	0.0215674	-2.69788
AL354977.2	3.48118	3.16471	3.68184	0.00085907	0.00554806	-1.1478
AL162253.1	2.87017	2.80086	2.80098	0.00861922	0.0372961	-3.32235
AL162725.2	4.53451	4.12228	4.4768	9.2263e-05	0.000857963	1.00672
GAS1RR	2.02452	1.95432	2.92247	0.00636488	0.0290981	-3.04108
FAM120AOS	1.68504	5.35853	6.94729	7.70654e-08	2.26752e-06	7.97058
LINC02603	2.01417	3.02065	2.67403	0.0117598	0.0481159	-3.60858
AL589843.1	4.84144	4.70311	5.66236	3.01159e-06	4.77408e-05	4.35663
AL590705.2	2.96202	2.69275	2.67277	0.0117957	0.0482343	-3.61137
CUTALP	3.68623	3.9267	9.54325	7.94476e-11	1.10596e-08	14.7516
AL359644.1	2.24452	3.59359	2.75803	0.00958153	0.0407285	-3.4201
PTGDS	3.61555	3.70552	4.22287	0.000190047	0.00158146	0.305344
AL390879.1	2.54291	2.61747	4.60584	6.37508e-05	0.000627808	1.36654
KANTR	3.85656	5.98427	11.5613	6.87645e-13	4.00514e-10	19.398
JPX	5.23659	5.86651	10.6612	5.36456e-12	1.64209e-09	17.394
FTX	4.56317	7.94661	9.99722	2.60751e-11	5.23429e-09	15.8455
LINC01285	2.36977	2.15434	3.10702	0.00397522	0.0198042	-2.6011
NKAPP1	2.06536	3.24389	3.92131	0.000443359	0.00320259	-0.512763
CASC2	1.86433	1.7294	3.74721	0.00071796	0.00479101	-0.975906
PARGP1	2.35964	3.10276	3.52216	0.00132628	0.00795627	-1.56254
LINC00863	1.83146	2.2232	3.23925	0.00281755	0.0148769	-2.27714
ENTPD1-AS1	3.42254	3.23278	10.2865	1.30022e-11	3.10505e-09	16.5276
AL137025.1	2.14157	1.94688	3.45558	0.00158666	0.00922814	-1.73315
AL157388.1	3.99327	3.63024	4.28086	0.00016124	0.00137669	0.464633
LINC02762	2.58558	2.9939	3.75115	0.000710221	0.00475058	-0.965514
AP001266.2	2.89938	2.6358	2.74115	0.0099865	0.0421171	-3.45826
TMEM9B-AS1	5.45255	5.74582	9.51062	8.61626e-11	1.17191e-08	14.6719
AC009806.1	3.24349	2.94863	3.43564	0.00167381	0.00965897	-1.78398
AC090559.1	3.58092	4.02759	4.89004	2.81261e-05	0.000312974	2.16516
LINC02739	2.55508	2.3228	3.28972	0.00246717	0.0133292	-2.15172
AP003721.2	3.11111	3.29546	3.26561	0.00262905	0.0140368	-2.21177
LINC02754	2.26504	2.05913	2.8573	0.00749427	0.0332889	-3.19284
ALDH3B1	3.2393	3.96747	7.36277	2.42807e-08	8.87951e-07	9.111
LINC02701	1.59093	1.58787	3.10722	0.00397313	0.0197956	-2.60061
PAAF1	3.03626	3.24324	7.04894	5.79987e-08	1.80121e-06	8.25121
AP001972.3	4.14245	3.76587	4.45551	9.80516e-05	0.000904052	0.947549
LINC02728	2.8468	2.78311	3.63466	0.00097728	0.00617814	-1.27112
RAB30-DT	5.00411	5.90494	9.38377	1.18261e-10	1.48913e-08	14.3606
AP003059.2	3.05851	2.78046	3.03966	0.00472683	0.0228302	-2.7634
AP002518.1	2.07896	2.1774	3.74406	0.00072421	0.00482551	-0.984216
AP000866.1	2.45713	2.42939	4.29101	0.000156661	0.00134277	0.492564
LINC00937	1.57056	1.4583	2.90418	0.00666463	0.0302166	-3.08389
TAFA2	2.1184	2.11169	3.82671	0.000576523	0.00399221	-0.765344
AC092471.1	3.7744	3.43127	4.23695	0.000182618	0.00153044	0.343969
EMG1	1.90423	3.61428	6.07735	9.10962e-07	1.77465e-05	5.53389
FAM66C	3.29684	3.13494	7.26352	3.19413e-08	1.10123e-06	8.84022
LINC00987	1.46618	1.33289	2.81168	0.00839397	0.0364839	-3.29786
A2MP1	1.96257	1.78415	3.49919	0.00141104	0.00837913	-1.62155
AC078950.1	3.90051	3.54592	5.13388	1.38986e-05	0.000174415	2.85508
LINC01252	2.80462	2.86338	3.74601	0.000720346	0.00480416	-0.979086
RASSF8-AS1	2.30127	4.26385	6.02079	1.07167e-06	2.02437e-05	5.3738
AC009509.3	3.3219	4.32202	3.26355	0.00264334	0.0140862	-2.21689
AL139383.1	3.39894	3.3522	4.23125	0.000185591	0.0015502	0.328322
TPT1-AS1	2.52223	4.32066	6.88918	9.07041e-08	2.57579e-06	7.8097
MRPS31P5	1.77077	2.17183	3.45925	0.0015711	0.00916777	-1.72379
AL365295.1	3.65755	3.40164	5.12614	1.42135e-05	0.000177801	2.83313
CCDC196	2.9685	2.69864	3.85142	0.000538382	0.00377447	-0.69957
LINC02250	2.6816	2.6362	3.41859	0.00175197	0.0100161	-1.82733
WHAMMP2	1.77125	2.56538	3.75095	0.000710606	0.00475144	-0.966034
LINC00926	2.0885	2.35445	3.41771	0.00175609	0.0100345	-1.82956
MOSMO	2.91199	4.39781	8.72642	6.31315e-10	5.01445e-08	12.7119
AFG3L1P	2.02639	3.23834	6.03284	1.03521e-06	1.96623e-05	5.4079
AC145285.2	2.26832	2.06211	4.00077	0.000355149	0.00266586	-0.298999
CRNDE	1.92694	6.50399	4.74904	4.22353e-05	0.000444361	1.76803
AC009022.1	3.38493	3.96078	6.11653	8.14083e-07	1.61777e-05	5.6447
CCDC144B	3.70263	3.68066	6.42269	3.39287e-07	7.74211e-06	6.50772
COX10	1.66249	3.62479	4.51976	8.15918e-05	0.000772078	1.12629
TMEM92-AS1	2.57113	2.33739	2.70891	0.0108044	0.04488	-3.53074
LINC02097	2.64103	3.09459	2.80528	0.00852806	0.0369475	-3.31252
AC012618.3	2.43163	3.23041	3.56565	0.001179	0.00721545	-1.45032
LINC00665	2.30817	3.5321	4.84114	3.23888e-05	0.000353868	2.02725
PINLYP	1.83135	1.87654	3.62311	0.00100854	0.00634174	-1.30121
MIR646HG	3.98831	4.12116	4.08552	0.000280007	0.00218251	-0.0695373
LINC01433	-3.04109	0.971189	-4.6845	5.08556e-05	0.00051952	1.58683
AL109935.1	2.36989	2.15444	2.89201	0.00687124	0.0310366	-3.11226
AL049646.1	2.33272	2.50224	4.47759	9.20548e-05	0.000856746	1.00891
AL035252.3	2.40059	2.18235	3.95393	0.000404818	0.00297461	-0.425177
ZNF337-AS1	3.33924	3.33918	6.01164	1.10023e-06	2.06425e-05	5.34789
BPIFB9P	2.37831	2.1621	3.7359	0.000740641	0.00491254	-1.00572
BLCAP	2.71437	5.03922	7.30652	2.83597e-08	1.0012e-06	8.95766
LINC00649	2.21192	2.03511	3.90665	0.000461833	0.00331357	-0.552059
LINC01426	2.02973	2.04387	3.28564	0.00249389	0.0134434	-2.1619
AP001042.1	1.48055	1.89837	3.09118	0.00414092	0.0204915	-2.63942
LINC00205	3.78417	6.24822	9.92048	3.14194e-11	5.98308e-09	15.6626
Z93930.2	3.33421	3.68922	5.59346	3.67531e-06	5.63439e-05	4.16078
CECR7	1.84753	1.86262	2.67503	0.0117311	0.0480092	-3.60633
MIAT	3.53789	3.30198	4.52532	8.03032e-05	0.000761053	1.14178
AL021937.3	3.36602	3.06002	3.75075	0.000711009	0.00475348	-0.966577
AL021707.2	2.77458	2.6227	5.10195	1.52441e-05	0.000188103	2.76455
NDUFA6-DT	1.76136	1.8953	3.71392	0.000786739	0.00516692	-1.06358
OGFRP1	3.51223	3.30244	5.27678	9.19017e-06	0.000122328	3.26065
RRP7BP	2.48882	2.64464	5.18425	1.20133e-05	0.000154142	2.99795

## Sheet: key_diff protein
ID	log2.foldchange.	P_value	P_value_adjust	P
ANXA4	0.794926	5e-09	2.13e-05	2.13e-05
SAA4	1.29406	1.65e-08	3.19e-05	3.19e-05
MSN	0.501435	2.29e-06	0.000370215	0.000370215
PLEKHO2	0.525087	3.01e-06	0.000398882	0.000398882
PRDX5	0.519344	4.54e-06	0.000512511	0.000512511
NAT1	0.7439	5.4e-06	0.00054107	0.00054107
GAPDH	0.850134	5.59e-06	0.00055007	0.00055007
RB1CC1	0.598473	1.25e-05	0.000806764	0.000806764
NA	0.815198	1.26e-05	0.000806764	0.000806764
TPD52	1.01136	1.45e-05	0.000865847	0.000865847
FBN1	1.4732	2.09e-05	0.00112368	0.00112368
RAB6C	0.989414	2.31e-05	0.00117742	0.00117742
PHLDB2	0.711831	2.51e-05	0.00126734	0.00126734
IER3IP1	0.62334	2.67e-05	0.00130331	0.00130331
CPN2	0.914344	2.74e-05	0.00130331	0.00130331
NDRG1	0.65986	3.16e-05	0.00145682	0.00145682
DIAPH1	0.523764	3.32e-05	0.00148319	0.00148319
LPIN3	1.14816	3.37e-05	0.00149513	0.00149513
PDXK	0.770074	5.13e-05	0.00185554	0.00185554
SYNJ2BP	0.653704	5.35e-05	0.00188253	0.00188253
LYPLAL1	1.04437	5.43e-05	0.00189021	0.00189021
LCMT1	0.522651	5.68e-05	0.00193333	0.00193333
NIT1	0.661927	7.24e-05	0.00215126	0.00215126
AGPAT3	0.676741	7.49e-05	0.00217725	0.00217725
CLIC2	0.878946	8.22e-05	0.002273	0.002273
MEA1	0.707667	8.79e-05	0.00233352	0.00233352
TOR4A	0.663022	9.6e-05	0.00240981	0.00240981
DNAJB4	0.754679	0.000100069	0.00247406	0.00247406
PPIA	0.905046	0.000116945	0.00273726	0.00273726
C1R	0.532227	0.000117673	0.00273726	0.00273726
THSD4	0.729294	0.000119393	0.00273726	0.00273726
PURA	0.552576	0.00011958	0.00273726	0.00273726
EPS8L2	0.554018	0.000128267	0.00281016	0.00281016
CASP1	0.920835	0.000135305	0.00286907	0.00286907
PPP1R13L	0.607937	0.000149415	0.00306535	0.00306535
IGKV4-1	1.62152	0.000149838	0.00306535	0.00306535
NPEPPS	0.584096	0.000153794	0.00311339	0.00311339
MTPN	0.951854	0.000165129	0.00318737	0.00318737
PNPO	1.92093	0.000182298	0.00339811	0.00339811
BLVRA	1.02154	0.000184764	0.00340786	0.00340786
DOCK5	0.67027	0.000190998	0.00347091	0.00347091
PTK2B	0.533205	0.00020703	0.00368971	0.00368971
GALM	0.888231	0.000208821	0.00371025	0.00371025
IAH1	0.850848	0.000214321	0.003727	0.003727
YWHAZ	0.544395	0.000221354	0.00380156	0.00380156
MCC	0.569776	0.000221372	0.00380156	0.00380156
IGLV1-51	1.91852	0.000222463	0.00380156	0.00380156
CDV3	0.869394	0.000222466	0.00380156	0.00380156
IGKV3D-11	1.15069	0.000246868	0.00386842	0.00386842
PFN1	0.506524	0.000250519	0.00389176	0.00389176
NAMPT	0.673846	0.000261316	0.00400703	0.00400703
ANXA2	0.580027	0.000270598	0.00410489	0.00410489
DUSP23	0.616591	0.000276434	0.00414146	0.00414146
IGKV2-30	2.78544	0.000300928	0.00436008	0.00436008
RNH1	0.667435	0.000307601	0.00441275	0.00441275
BTN3A3	0.55069	0.000313015	0.00447935	0.00447935
TOM1L1	0.717824	0.00031424	0.00448511	0.00448511
PSMB10	1.12588	0.000324915	0.00451111	0.00451111
DCTN6	0.642979	0.000348816	0.00471307	0.00471307
FLNA	0.638081	0.000356709	0.00477225	0.00477225
PARP4	0.670166	0.00036756	0.00477421	0.00477421
ARHGDIA	0.631705	0.000369955	0.00477421	0.00477421
RRAS	0.746779	0.000372848	0.00477421	0.00477421
BTN3A2	0.992507	0.000381095	0.00480495	0.00480495
S100A10	1.06887	0.000386545	0.00481937	0.00481937
RRM2B	1.03012	0.000389694	0.00484823	0.00484823
IGKV3D-20	1.85867	0.000397046	0.00491622	0.00491622
VAMP8	1.19833	0.000421345	0.00502023	0.00502023
TMOD3	0.546427	0.000422529	0.00502023	0.00502023
CNDP2	0.581114	0.000433636	0.00510757	0.00510757
MSR1	0.90626	0.000434275	0.00510757	0.00510757
IGHA1	1.65345	0.000452796	0.00524053	0.00524053
SERPINA3	1.47072	0.000457631	0.00527547	0.00527547
UCK2	1.72266	0.000474364	0.00541464	0.00541464
IGLV7-46	1.15402	0.000479251	0.00544291	0.00544291
LGALS3BP	1.1923	0.000481902	0.00544718	0.00544718
C3	1.0226	0.000485135	0.00546728	0.00546728
RENBP	0.574512	0.000486503	0.00546728	0.00546728
PPL	1.35027	0.000515294	0.00570879	0.00570879
RAPH1	0.676697	0.00051778	0.00570879	0.00570879
EML2	0.78872	0.000521661	0.00572939	0.00572939
IGLV2-11	1.26796	0.000530591	0.00577291	0.00577291
NMI	0.794369	0.000545091	0.00586161	0.00586161
MVP	0.995188	0.00054626	0.00586161	0.00586161
IGHV3-49	1.98437	0.00055532	0.0059364	0.0059364
IFI35	0.678758	0.00056576	0.00599691	0.00599691
AHNAK	0.646131	0.000566661	0.00599691	0.00599691
IGHV3-7	1.45567	0.00061287	0.00631909	0.00631909
RAB31	0.511811	0.000621896	0.0063219	0.0063219
GPX3	1.05124	0.000622397	0.0063219	0.0063219
ATP6V1E1	0.88885	0.000649171	0.00645836	0.00645836
DPYSL2	0.823464	0.000658414	0.00651406	0.00651406
NAXE	1.07406	0.000662222	0.00653228	0.00653228
TRADD	0.966453	0.000675248	0.00658253	0.00658253
BAG3	0.985092	0.000752597	0.00706395	0.00706395
TXNDC17	1.56307	0.000754206	0.00706764	0.00706764
IMUP	1.89086	0.000783016	0.00725507	0.00725507
ELMO1	0.607229	0.000785446	0.00725507	0.00725507
MYG1	0.532259	0.000787192	0.00725966	0.00725966
PARP14	0.681088	0.000797935	0.00731248	0.00731248
IGHG2	1.84637	0.000822523	0.00745532	0.00745532
PAWR	1.69191	0.000833218	0.0074938	0.0074938
CFI	0.757846	0.000861415	0.00761769	0.00761769
TF	0.869714	0.000866723	0.00764137	0.00764137
TAP2	1.25021	0.000886693	0.00779378	0.00779378
CLTB	0.598755	0.000892064	0.00779629	0.00779629
HDDC3	1.1218	0.000892314	0.00779629	0.00779629
TWF2	0.709704	0.000892371	0.00779629	0.00779629
DHRS7	0.719276	0.000893688	0.00779629	0.00779629
PARP10	0.535169	0.000906551	0.00787303	0.00787303
OPTN	0.708805	0.000915218	0.00789133	0.00789133
PDLIM5	0.752296	0.000937591	0.00797596	0.00797596
GGT7	0.597489	0.000941739	0.00797596	0.00797596
GCHFR	0.670495	0.000962555	0.00805363	0.00805363
LDHA	0.87668	0.000964195	0.00805363	0.00805363
TAPBP	1.64862	0.00096564	0.00805363	0.00805363
ERAP2	1.08307	0.000966159	0.00805363	0.00805363
IGHV4-34	1.41494	0.000979365	0.00811819	0.00811819
RNF14	0.908672	0.000979596	0.00811819	0.00811819
UFC1	0.644523	0.000980889	0.00811819	0.00811819
LRRFIP1	0.855401	0.00101314	0.00829058	0.00829058
CAPG	1.22022	0.00103256	0.00834183	0.00834183
GBP1	1.24287	0.00103913	0.00835037	0.00835037
IGHG3	1.46926	0.00106977	0.00849848	0.00849848
NME2	1.13815	0.00107072	0.00849848	0.00849848
TBXT	1.23033	0.00114402	0.00885058	0.00885058
PSMB9	1.25052	0.00115693	0.00892541	0.00892541
MYO1C	0.721095	0.00117837	0.0090202	0.0090202
PDLIM1	1.25	0.0011829	0.00903105	0.00903105
CYTH1	0.88335	0.00124796	0.00936774	0.00936774
MIEN1	1.23531	0.00126161	0.00938894	0.00938894
FN3KRP	0.657579	0.00127532	0.009439	0.009439
TBC1D2	1.19957	0.00128677	0.00948747	0.00948747
MIF	1.50094	0.0013184	0.00968379	0.00968379
SPG21	1.45844	0.00134769	0.00981041	0.00981041
C9	1.13379	0.00136878	0.0098913	0.0098913
LYRM9	0.82419	0.00137223	0.00989161	0.00989161
ITGA3	1.22407	0.00138721	0.00995023	0.00995023
DSG2	0.642511	0.00140252	0.00998326	0.00998326
PLPBP	0.668894	0.00140384	0.00998326	0.00998326
IGHG1	1.38451	0.00142941	0.0101279	0.0101279
SORBS3	0.582697	0.0014745	0.0102967	0.0102967
IGHV3-30	0.832188	0.00147924	0.0103174	0.0103174
EPB41L3	0.502251	0.00149568	0.0104121	0.0104121
HLA-DPB1	1.08598	0.00161994	0.0110731	0.0110731
PMVK	0.577642	0.00162102	0.0110731	0.0110731
STAT2	0.690817	0.0016238	0.0110731	0.0110731
BCAP31	0.609527	0.0016413	0.0111531	0.0111531
WARS1	0.879202	0.00170254	0.0113829	0.0113829
CLIC1	0.707086	0.00173383	0.0115258	0.0115258
HRG	1.14286	0.00175146	0.01159	0.01159
RNPEP	0.681348	0.00175876	0.0116067	0.0116067
LAMTOR5	1.40596	0.0019158	0.0122048	0.0122048
CYB5R1	0.77742	0.00193735	0.0122748	0.0122748
PPP1R12B	0.924866	0.00201094	0.01259	0.01259
SYAP1	0.746433	0.00204666	0.0127314	0.0127314
CP	0.983887	0.00206384	0.0128108	0.0128108
SPTAN1	0.73646	0.0021068	0.0129991	0.0129991
C6	1.59278	0.00214308	0.013162	0.013162
TES	0.722816	0.00214926	0.0131861	0.0131861
ARHGEF37	0.608416	0.00218002	0.0132712	0.0132712
CAV1	1.60403	0.00218088	0.0132712	0.0132712
TMSB10	1.40996	0.00219315	0.0133009	0.0133009
NCK1	0.693218	0.00220533	0.0133607	0.0133607
NT5C	0.600409	0.00221818	0.0133967	0.0133967
CTSB	0.685839	0.00224486	0.0134929	0.0134929
HLA-DPA1	1.57544	0.00232407	0.0138349	0.0138349
PALLD	0.58505	0.00233582	0.0138764	0.0138764
GPX1	0.562012	0.0023804	0.014055	0.014055
WBP2	0.761519	0.00240283	0.0141587	0.0141587
IGKV2-40	3.06893	0.00241506	0.0142092	0.0142092
CAV2	1.85834	0.00252915	0.0146857	0.0146857
ASAH1	1.25776	0.00253018	0.0146857	0.0146857
ATP5PF	0.53024	0.00254381	0.01475	0.01475
HLA-DRA	1.16109	0.00259501	0.0149278	0.0149278
EHD3	1.23489	0.00259815	0.014931	0.014931
ACE	1.33897	0.00260386	0.014949	0.014949
FTH1	1.62673	0.00261312	0.0149874	0.0149874
RABGGTB	0.548774	0.00262429	0.0150166	0.0150166
PREP	0.655377	0.00265202	0.015084	0.015084
SCCPDH	0.593203	0.00266243	0.015084	0.015084
IGKC	1.13454	0.00267947	0.015129	0.015129
CARD16	1.17038	0.00268815	0.0151633	0.0151633
S100A6	1.12692	0.00269426	0.015183	0.015183
MPRIP	0.577775	0.00270399	0.0151936	0.0151936
GM2A	1.29187	0.00273536	0.0152812	0.0152812
SULT1A1	1.65972	0.00277767	0.0154581	0.0154581
RABGGTA	0.648943	0.00279773	0.0155155	0.0155155
TRIL	1.15011	0.0028028	0.0155155	0.0155155
ALCAM	1.42472	0.00280722	0.0155155	0.0155155
FBP1	0.851914	0.00281506	0.0155155	0.0155155
FUCA2	0.551599	0.00281735	0.0155155	0.0155155
EZR	1.07686	0.00284043	0.0155835	0.0155835
MPI	0.722681	0.00284769	0.0155932	0.0155932
S100A11	0.996646	0.00285298	0.0155932	0.0155932
ALOX5	0.936423	0.00285485	0.0155932	0.0155932
GSTK1	0.691576	0.00285516	0.0155932	0.0155932
NOL3	0.563317	0.00286404	0.0156098	0.0156098
C4A	0.983877	0.00288349	0.0156718	0.0156718
PAG1	0.962424	0.00293081	0.0158253	0.0158253
CUTA	0.897389	0.00294496	0.0158722	0.0158722
NTAQ1	0.771615	0.00295868	0.0159175	0.0159175
ITPA	0.749992	0.00297803	0.0160056	0.0160056
IFIT3	0.685796	0.00300053	0.016042	0.016042
PEX14	0.505241	0.0030378	0.0161565	0.0161565
STXBP6	1.45077	0.00305823	0.0162119	0.0162119
C1S	0.844147	0.00310689	0.016425	0.016425
ANXA1	0.842792	0.0031542	0.0165845	0.0165845
FKBP5	0.684425	0.00316989	0.0166369	0.0166369
FTL	1.68491	0.00317897	0.0166695	0.0166695
GBP2	1.25089	0.00323041	0.01687	0.01687
ICAM1	0.916755	0.00326351	0.0170207	0.0170207
IGLV1-47	1.10006	0.00329298	0.0170991	0.0170991
HTATIP2	1.07562	0.00330256	0.0171167	0.0171167
SPTBN1	0.589421	0.00334085	0.0172077	0.0172077
HINT1	0.94349	0.00335458	0.0172479	0.0172479
TRIM21	0.591692	0.00336251	0.0172734	0.0172734
PKM	0.559955	0.00342303	0.0174666	0.0174666
VAMP7	0.966591	0.00342719	0.0174666	0.0174666
SYPL1	0.652052	0.00344188	0.0175108	0.0175108
GPI	0.781391	0.00346329	0.0175889	0.0175889
HLA-A	1.22672	0.00347674	0.017611	0.017611
CORO1B	0.613069	0.00352188	0.0177728	0.0177728
SCARA5	1.32069	0.00352892	0.0177823	0.0177823
ORM2	1.15097	0.00353628	0.017804	0.017804
HSPB8	0.98483	0.00355081	0.0178308	0.0178308
MOCS2	0.631429	0.00358237	0.0179273	0.0179273
SOD2	0.916725	0.00365077	0.0181032	0.0181032
WDR1	0.715029	0.00365126	0.0181032	0.0181032
ARHGAP25	0.579775	0.00367689	0.0181501	0.0181501
PDLIM4	0.845339	0.00374991	0.0184075	0.0184075
RAB3GAP2	0.609326	0.00376299	0.0184075	0.0184075
PSME3	0.663243	0.00376388	0.0184075	0.0184075
VPS4A	0.641723	0.00380259	0.0185497	0.0185497
PRKAB1	0.526145	0.00381017	0.0185497	0.0185497
TAX1BP3	0.721261	0.0038153	0.0185497	0.0185497
HLA-DQB1	0.766261	0.00384609	0.0186215	0.0186215
PSME1	1.01548	0.00385009	0.0186253	0.0186253
PHYKPL	0.869883	0.00387282	0.0186837	0.0186837
NAGK	1.11993	0.00389353	0.018742	0.018742
C8G	1.16284	0.00389356	0.018742	0.018742
GSDME	0.920115	0.00394222	0.0188722	0.0188722
DUSP3	0.56963	0.00399012	0.0190333	0.0190333
HLA-C	0.99726	0.00401936	0.0190944	0.0190944
VAT1	0.656812	0.00403791	0.0191324	0.0191324
MINDY1	0.512145	0.0040742	0.0192448	0.0192448
HLA-DRB5	1.08695	0.00409443	0.019309	0.019309
DBI	0.552648	0.00410343	0.01932	0.01932
ITIH3	0.771001	0.00411203	0.0193449	0.0193449
CD81	1.18212	0.00413446	0.0194093	0.0194093
CXorf38	0.508127	0.00413575	0.0194093	0.0194093
GC	0.698843	0.0041891	0.0195649	0.0195649
PGLYRP2	0.681451	0.00421221	0.0196255	0.0196255
SOD1	1.11958	0.00423805	0.0196984	0.0196984
GLRX	1.28206	0.00424226	0.0197023	0.0197023
LIMD1	0.501977	0.0042497	0.0197211	0.0197211
LSP1	0.833347	0.00425611	0.0197351	0.0197351
ZBTB8OS	0.698335	0.00447101	0.0203898	0.0203898
CSTB	1.2144	0.00453476	0.0204875	0.0204875
CFB	0.894141	0.00455023	0.0205139	0.0205139
IGLL5	1.10814	0.00455119	0.0205139	0.0205139
SLC35F6	1.32559	0.00461168	0.0206584	0.0206584
CDC42EP4	0.625152	0.00462245	0.0206906	0.0206906
TCAF2	0.821824	0.00464255	0.0207365	0.0207365
GYG1	0.701025	0.0046434	0.0207365	0.0207365
RAB32	0.662711	0.0046936	0.0209285	0.0209285
ITGA1	0.725557	0.0047082	0.0209775	0.0209775
DNAJC5	1.31078	0.00472007	0.0209933	0.0209933
HEL-S-153w	1.12342	0.00481483	0.0212731	0.0212731
CHP1	0.540711	0.00484921	0.0213763	0.0213763
MYOF	0.577086	0.00485315	0.0213774	0.0213774
CDK18	0.510668	0.00485857	0.0213851	0.0213851
DOCK11	0.506821	0.00491694	0.0215403	0.0215403
SLFN5	0.723397	0.0050178	0.0218378	0.0218378
VAMP2	0.739535	0.00509748	0.0221183	0.0221183
VAMP3	0.849743	0.00514877	0.0222909	0.0222909
TAGLN2	1.04249	0.00516065	0.0223091	0.0223091
APOA4	0.791407	0.00527296	0.0226905	0.0226905
LGMN	0.580617	0.00527504	0.0226905	0.0226905
SDC2	1.4154	0.00533095	0.0228267	0.0228267
PCBD2	0.570508	0.00533374	0.0228267	0.0228267
SLC4A1AP	0.767532	0.0053354	0.0228267	0.0228267
DECR2	0.526264	0.00535075	0.0228591	0.0228591
APCS	1.05613	0.00544782	0.0231882	0.0231882
MYL6	0.505847	0.00549676	0.0232941	0.0232941
REEP5	1.32776	0.00558245	0.0235712	0.0235712
ACTBL2	0.696384	0.00568475	0.0238193	0.0238193
ENDOD1	0.616265	0.0056863	0.0238193	0.0238193
ATP6V1G1	0.523683	0.00587875	0.024362	0.024362
CFH	0.708965	0.00592717	0.0244928	0.0244928
SYNGR2	0.681595	0.00598549	0.0246811	0.0246811
DBNL	0.640095	0.00600768	0.0247232	0.0247232
TMEM184C	1.04364	0.00604657	0.0248097	0.0248097
RHOA	0.716731	0.00606228	0.0248391	0.0248391
CAPN2	0.651716	0.0063079	0.0255345	0.0255345
SQSTM1	0.62459	0.00631994	0.0255524	0.0255524
GSTO1	1.16626	0.00636722	0.02569	0.02569
IFIH1	0.651399	0.00645207	0.0259243	0.0259243
FN1	1.17796	0.00647573	0.0260014	0.0260014
CD14	0.609009	0.0065618	0.0261549	0.0261549
IGFBP7	1.25888	0.00672045	0.0266426	0.0266426
CRYAB	1.7205	0.00673173	0.0266426	0.0266426
AKR1B10	1.69911	0.00677545	0.0266884	0.0266884
MXRA7	0.615894	0.00680641	0.0267368	0.0267368
ACTN4	0.543335	0.00689526	0.0268567	0.0268567
CERT1	0.924394	0.00691854	0.0269085	0.0269085
CAVIN1	0.910542	0.00692843	0.0269245	0.0269245
ITPR3	0.569124	0.00696279	0.0269872	0.0269872
GPX4	0.65512	0.00699248	0.0270482	0.0270482
TGM4	1.30125	0.00704212	0.0272039	0.0272039
AGTPBP1	0.61111	0.00706265	0.027247	0.027247
ZNF648	1.66949	0.00712658	0.0274255	0.0274255
RHEB	1.09273	0.00713236	0.0274255	0.0274255
ITGAX	0.517811	0.00713252	0.0274255	0.0274255
MGLL	0.750806	0.00730264	0.027895	0.027895
NISCH	0.515519	0.00730967	0.0279014	0.0279014
DNASE2	0.987466	0.00733326	0.027946	0.027946
STAT1	0.840394	0.00733522	0.027946	0.027946
CNN3	0.573104	0.00736122	0.0280267	0.0280267
FNBP1	1.06367	0.00750991	0.0284994	0.0284994
HK3	0.515613	0.00761191	0.0287363	0.0287363
PLG	0.825154	0.00790962	0.0296147	0.0296147
CBR1	1.17749	0.00796216	0.0297406	0.0297406
TP53I3	0.952799	0.00799797	0.0298255	0.0298255
LIMA1	0.630628	0.00804925	0.0299591	0.0299591
NT5DC1	0.600058	0.00806672	0.0299857	0.0299857
ACSL3	0.573496	0.00808565	0.0300218	0.0300218
HSPB1	1.21067	0.0080969	0.0300218	0.0300218
LGALS1	0.713144	0.00815256	0.0301505	0.0301505
SERPING1	0.633149	0.00818003	0.0301978	0.0301978
UBA7	0.79883	0.00820981	0.0302768	0.0302768
TPD52L2	0.580991	0.00826149	0.0303793	0.0303793
ABHD14B	0.606419	0.00831724	0.0305263	0.0305263
PSME2	0.773314	0.00834471	0.0306078	0.0306078
UBE2L6	0.843149	0.00840345	0.0307477	0.0307477
IGLC2	0.974711	0.00841543	0.0307477	0.0307477
AKR1B1	0.735105	0.0084349	0.0307625	0.0307625
C4BPA	1.47609	0.00843983	0.0307625	0.0307625
PGGT1B	0.537884	0.00875755	0.0316373	0.0316373
CMTM4	0.844162	0.00878556	0.0316665	0.0316665
RAPGEF5	0.797547	0.00881299	0.0317443	0.0317443
HBD	1.14234	0.00887226	0.0318984	0.0318984
TAP1	0.650967	0.00889231	0.0319187	0.0319187
HPX	0.856609	0.00890659	0.0319187	0.0319187
SOS1	0.65943	0.00891263	0.0319187	0.0319187
FGG	1.21136	0.00910226	0.032345	0.032345
LRMDA	0.735086	0.00912483	0.0324054	0.0324054
CAST	0.504082	0.00915925	0.0324681	0.0324681
IL13RA2	2.47324	0.00924861	0.0326423	0.0326423
HBB	1.07157	0.00925335	0.0326423	0.0326423
TTR	0.689698	0.00943496	0.0330537	0.0330537
NUDT4B	0.627505	0.00947474	0.0330629	0.0330629
LCP1	0.859404	0.00955682	0.0332088	0.0332088
FGD4	0.73609	0.00960491	0.033356	0.033356
GDI1	0.50403	0.00961624	0.0333754	0.0333754
PTS	0.603876	0.00966264	0.0334725	0.0334725
ENPP4	0.810664	0.0097305	0.0336246	0.0336246
FGF1	0.996946	0.00981042	0.0338266	0.0338266
PON1	0.70351	0.00982921	0.0338266	0.0338266
CTSD	0.527858	0.00984528	0.0338266	0.0338266
GBP5	1.31717	0.00997422	0.0341688	0.0341688
ERC1	0.877746	0.0100008	0.0341994	0.0341994
ASAP2	1.04397	0.0102055	0.0347358	0.0347358
ATP6V1C1	0.834026	0.010352	0.0351315	0.0351315
OR1M1	1.09745	0.0104365	0.0353564	0.0353564
PSAP	1.01592	0.0105384	0.0356598	0.0356598
TOM1L2	0.669957	0.0105771	0.0357491	0.0357491
ARHGDIB	0.732256	0.0106618	0.0360144	0.0360144
IGLV9-49	0.806001	0.0107961	0.0362722	0.0362722
NUTF2	0.779059	0.0108119	0.0362722	0.0362722
PSMB8	0.567336	0.0108286	0.0362722	0.0362722
LAP3	0.868957	0.0109865	0.0366426	0.0366426
CEP290	0.608987	0.0110059	0.0366653	0.0366653
DGKA	0.562312	0.0110215	0.0366962	0.0366962
PNP	0.595779	0.0110362	0.03671	0.03671
EHD4	1.03027	0.0112073	0.0370684	0.0370684
PGM1	0.671298	0.0112189	0.0370684	0.0370684
CD9	0.787105	0.0112226	0.0370684	0.0370684
IGHM	0.872404	0.0113517	0.0373039	0.0373039
ATP6V1A	0.607448	0.0114152	0.0374702	0.0374702
TBC1D8	0.861692	0.0115761	0.0378488	0.0378488
FBLIM1	0.754404	0.0116879	0.0381497	0.0381497
HIBADH	0.656635	0.0117496	0.0383296	0.0383296
C7	0.608493	0.0119335	0.0388262	0.0388262
GSS	0.589426	0.011989	0.038914	0.038914
CAP1	0.510403	0.012076	0.0391745	0.0391745
KIAA0930	0.771208	0.0122542	0.0395757	0.0395757
AMDHD2	0.505434	0.0124141	0.0400098	0.0400098
ECM1	0.994855	0.0124588	0.0400574	0.0400574
HLA-B	1.32716	0.0125887	0.0402754	0.0402754
PGK1	0.761648	0.0126633	0.0404246	0.0404246
RAB3B	0.88571	0.0126709	0.0404246	0.0404246
PEBP1	0.549882	0.0128099	0.0407785	0.0407785
TSTD1	0.897294	0.0128316	0.0407832	0.0407832
HDDC2	0.616833	0.0128751	0.0408992	0.0408992
HEXB	0.814242	0.0131409	0.0415842	0.0415842
GALNT3	1.00228	0.0132034	0.0417365	0.0417365
FGA	1.31613	0.013217	0.0417561	0.0417561
CMBL	0.540485	0.013224	0.0417561	0.0417561
NAPRT	0.512819	0.0132388	0.0417802	0.0417802
IFIT2	0.827267	0.0132627	0.0417947	0.0417947
A1BG	0.502722	0.0133672	0.0420029	0.0420029
SERPINB6	0.551364	0.013396	0.0420707	0.0420707
KIAA1671	0.574775	0.0134325	0.0421626	0.0421626
LGALS3	1.35494	0.0139181	0.0432892	0.0432892
PHLDA3	0.618375	0.0139477	0.0433581	0.0433581
EFEMP1	0.718173	0.0140925	0.0436692	0.0436692
ENOSF1	0.540757	0.014177	0.043821	0.043821
RBKS	0.824693	0.0141774	0.043821	0.043821
CD74	0.6454	0.0142422	0.0439677	0.0439677
QDPR	0.55253	0.0142614	0.0440035	0.0440035
FDXR	0.883151	0.0143837	0.0442398	0.0442398
MRPL46	0.573083	0.0144438	0.044331	0.044331
CA1	1.15983	0.0148039	0.0450317	0.0450317
HSCB	1.00723	0.014829	0.0450643	0.0450643
ADH5	0.699981	0.0148513	0.0450643	0.0450643
ANXA9	1.51542	0.0148547	0.0450643	0.0450643
PON2	0.76018	0.0149375	0.0451546	0.0451546
KRT18	1.60479	0.0151076	0.0455738	0.0455738
SLC12A7	0.604044	0.0152409	0.0458662	0.0458662
BTN2A1	0.605917	0.0152519	0.0458662	0.0458662
CAB39L	0.964335	0.0153014	0.0459396	0.0459396
TYMP	0.875596	0.0153307	0.0459843	0.0459843
C2	0.542134	0.0153774	0.0460528	0.0460528
IFI30	0.804822	0.0154177	0.0461075	0.0461075
AMPD3	0.606342	0.0155523	0.046457	0.046457
UGP2	0.893699	0.015663	0.0466767	0.0466767
ATP1B1	0.624378	0.0159738	0.0472785	0.0472785
DDT	0.82549	0.0162571	0.0478488	0.0478488
PZP	0.577888	0.0163773	0.0481296	0.0481296
TPI1	0.611317	0.0166137	0.0486764	0.0486764
NPL	0.763298	0.0167081	0.048856	0.048856
RNF185	0.748743	0.0167086	0.048856	0.048856
SPR	0.752958	0.0167261	0.048858	0.048858
GHDC	0.786451	0.0169618	0.0493588	0.0493588
APIP	0.69575	0.0171404	0.0497491	0.0497491
APOL1	0.573674	0.017183	0.0497921	0.0497921
C5AR1	0.840325	0.0172246	0.0498767	0.0498767
COL12A1	-1.13498	0.00672889	0.0266426	0.0266426
COL14A1	-1.44552	0.00907667	0.0323054	0.0323054
MYH10	-0.721753	3.94023e-05	0.00158529	0.00158529
HSPG2	-0.913267	0.00578353	0.0240532	0.0240532
COL2A1	-1.40549	0.000896796	0.00781167	0.00781167
MATN1	-1.54578	0.0018287	0.0118701	0.0118701
NUMA1	-0.532793	0.00134852	0.00981041	0.00981041
THBS1	-1.22679	0.00636165	0.0256853	0.0256853
HNRNPM	-0.505789	0.000412578	0.00496291	0.00496291
LMNB1	-0.808443	0.00409028	0.0193051	0.0193051
CKAP4	-0.650334	0.000413802	0.00496733	0.00496733
SERPINH1	-1.11508	6.77918e-05	0.002073	0.002073
LMNB2	-0.849541	1.58481e-05	0.000919907	0.000919907
NID2	-0.945681	0.00449968	0.0204403	0.0204403
MATN4	-1.65652	0.00056045	0.00596376	0.00596376
HBG1	-1.54689	0.000458565	0.00527577	0.00527577
HBG2	-1.57693	0.000774455	0.00722244	0.00722244
EPYC	-1.2644	0.00653418	0.0261415	0.0261415
SFPQ	-0.775418	0.000185689	0.0034141	0.0034141
COL11A1	-1.2678	0.00496125	0.0216369	0.0216369
MATN3	-1.69247	0.00123781	0.00932971	0.00932971
NONO	-0.784646	0.000243851	0.00386042	0.00386042
MYO18A	-0.572746	0.00904025	0.032243	0.032243
SMC1A	-0.748169	2.59747e-05	0.00128985	0.00128985
SMC3	-0.707235	1.61498e-05	0.000919907	0.000919907
COL9A1	-1.5657	0.000870701	0.00766481	0.00766481
CILP2	-1.41966	0.00441861	0.0202621	0.0202621
HNRNPK	-0.5288	0.00342623	0.0174666	0.0174666
DDX17	-0.588376	0.000797954	0.00731248	0.00731248
SF3B1	-0.545276	0.000300148	0.00435966	0.00435966
UGDH	-0.798743	0.00648291	0.0260122	0.0260122
ACAN	-0.99967	0.00977855	0.0337372	0.0337372
P4HA1	-0.916839	0.00299229	0.0160232	0.0160232
CHADL	-0.965007	0.0110875	0.0368233	0.0368233
COMP	-1.75633	0.00120074	0.00913128	0.00913128
RPL4	-0.598745	0.000228442	0.00382824	0.00382824
HP1BP3	-0.665552	1.58829e-06	0.00033241	0.00033241
EMILIN3	-1.40126	0.00404482	0.0191324	0.0191324
HNRNPA1	-0.606596	0.00266813	0.015084	0.015084
RPS3	-0.618345	3.56398e-05	0.00151144	0.00151144
PYGM	-1.07129	0.000328225	0.00454044	0.00454044
TCERG1	-0.510778	9.31948e-05	0.00237483	0.00237483
FKBP10	-1.23797	0.00013105	0.00281016	0.00281016
HAPLN1	-1.2967	0.00293369	0.0158262	0.0158262
ALDH6A1	-0.826838	0.00395879	0.0189149	0.0189149
TP53BP1	-0.568789	0.000944339	0.00798254	0.00798254
MCM7	-0.674939	0.00477198	0.0211394	0.0211394
LMAN1	-0.622864	0.00016305	0.00317892	0.00317892
H1-2	-0.664824	0.00375679	0.0184075	0.0184075
RPS14	-0.627801	8.72465e-05	0.00233352	0.00233352
RCN3	-0.800822	0.00021485	0.003727	0.003727
RPS4X	-0.796105	1.31972e-05	0.0008157	0.0008157
RBMX	-0.586006	0.0112576	0.0371466	0.0371466
MCM5	-0.631293	0.0140007	0.0434673	0.0434673
HNRNPA3	-0.678476	0.00174671	0.0115849	0.0115849
CKM	-0.892773	0.00909965	0.032345	0.032345
RPL3	-0.690461	0.000534147	0.00580073	0.00580073
PPIB	-0.707677	0.000888139	0.00779469	0.00779469
SON	-0.666555	0.000229958	0.00382824	0.00382824
COLGALT1	-0.894706	9.04007e-05	0.00237483	0.00237483
THRAP3	-0.78695	6.42467e-06	0.000577783	0.000577783
H1-5	-0.995202	0.00242071	0.0142208	0.0142208
PHGDH	-1.0688	0.000584235	0.00614928	0.00614928
SAFB	-0.54729	0.00351229	0.0177602	0.0177602
HNRNPH2	-0.688731	0.000205987	0.00368241	0.00368241
RPS9	-0.616322	5.78434e-05	0.00194299	0.00194299
IDH2	-0.840733	0.00110829	0.00866645	0.00866645
H2BC18	-1.3406	0.00050814	0.00565574	0.00565574
SMARCC2	-0.515888	4.51247e-05	0.00171356	0.00171356
THBS3	-1.30258	0.00300408	0.016042	0.016042
P3H1	-1.27962	0.000300001	0.00435966	0.00435966
H2BC21	-0.758892	0.00139487	0.00997551	0.00997551
P3H3	-1.01762	0.00218142	0.0132712	0.0132712
PNN	-0.757437	1.12389e-05	0.000778766	0.000778766
DNM1	-0.621565	0.00196641	0.0124048	0.0124048
RCN1	-0.743773	0.00106256	0.00846106	0.00846106
CRTAP	-1.43769	0.000132577	0.00283189	0.00283189
PLOD1	-0.832841	0.00223483	0.0134692	0.0134692
MKI67	-1.16729	0.00416351	0.0194923	0.0194923
EDIL3	-1.07982	0.00404551	0.0191324	0.0191324
MCM6	-0.735673	0.00565159	0.0237424	0.0237424
EIF4A3	-0.76716	0.00013356	0.00284242	0.00284242
ATP2B1	-0.651342	0.00015948	0.00314094	0.00314094
CHD3	-1.70608	0.00278283	0.015472	0.015472
SAFB2	-0.581633	0.000192868	0.00348878	0.00348878
FUS	-0.572317	0.0012035	0.00914034	0.00914034
SNRNP70	-0.710076	1.07218e-06	0.000277038	0.000277038
RPS3A	-0.524181	0.000158958	0.00314094	0.00314094
NOP56	-0.650196	3.65993e-05	0.00154088	0.00154088
ATP1A2	-1.52867	0.000615767	0.00631909	0.00631909
SDF4	-0.802077	0.00136287	0.00987944	0.00987944
RPS10	-0.5904	0.0002719	0.00411391	0.00411391
MACROH2A2	-0.608265	0.00576926	0.0240193	0.0240193
ATP1A3	-2.47569	0.0124378	0.0400354	0.0400354
SH3PXD2B	-0.597272	0.00795069	0.0297256	0.0297256
MOV10	-0.823464	2.595e-06	0.000386589	0.000386589
SSRP1	-0.562808	0.000166688	0.00319623	0.00319623
ACIN1	-0.52602	0.00113122	0.00878073	0.00878073
RPL6	-0.612012	9.59113e-05	0.00240981	0.00240981
THBS4	-1.19818	0.00432079	0.0199591	0.0199591
H2AC20	-0.80655	0.00628034	0.0255092	0.0255092
COL9A2	-1.46822	0.00156342	0.0107847	0.0107847
SRSF1	-0.827938	0.000338211	0.00460657	0.00460657
PSPC1	-0.941354	1.59452e-06	0.00033241	0.00033241
RPS18	-0.554594	0.000171617	0.00326652	0.00326652
MCM2	-0.688576	0.00299064	0.0160232	0.0160232
RPL23	-0.660346	8.53693e-05	0.00230696	0.00230696
GMPS	-0.520275	7.64702e-05	0.00221041	0.00221041
KCTD12	-0.903709	0.0080971	0.0300218	0.0300218
AFP	-1.70238	0.000231915	0.00383623	0.00383623
HNRNPH3	-0.563833	0.00111718	0.00870084	0.00870084
TFRC	-0.974656	0.00161104	0.0110379	0.0110379
CRABP1	-1.45729	0.00350462	0.0177368	0.0177368
ANK2	-0.628336	0.000624291	0.00633007	0.00633007
PDS5B	-0.752877	6.18851e-06	0.000570718	0.000570718
RBM12B	-0.54994	5.91155e-06	0.000563051	0.000563051
HMBS	-0.676753	0.00934823	0.0328773	0.0328773
H1-1	-0.704453	6.60924e-05	0.00204697	0.00204697
PAICS	-0.58182	0.00175999	0.0116067	0.0116067
COL15A1	-0.768351	0.00929338	0.0327319	0.0327319
MCM3	-0.568284	0.0117901	0.0384401	0.0384401
TNN	-1.27071	0.00803446	0.0299393	0.0299393
EPB41	-0.775585	0.0125217	0.0401316	0.0401316
RBM25	-0.519212	0.00081806	0.00745035	0.00745035
PTGFRN	-0.94136	0.0152477	0.0458662	0.0458662
H6PD	-0.731144	2.27124e-05	0.00116778	0.00116778
PDCD4	-0.713355	1.50201e-07	0.000121095	0.000121095
HBZ	-1.75356	0.00282295	0.0155316	0.0155316
SPTBN2	-1.4969	0.0152708	0.0458993	0.0458993
HBE1	-1.55159	0.000838137	0.00751478	0.00751478
RPS2	-0.684912	1.12276e-05	0.000778766	0.000778766
SMC2	-0.7487	0.00849143	0.0309118	0.0309118
FKBP9	-1.1254	0.000840007	0.00751994	0.00751994
NADK2	-0.610185	0.00514725	0.0222909	0.0222909
RBM8A	-0.663535	6.11695e-06	0.000570718	0.000570718
MCM4	-0.968009	0.00339858	0.0173818	0.0173818
CPXM1	-0.906635	0.00182368	0.0118652	0.0118652
COLEC12	-0.718627	0.013691	0.0427659	0.0427659
RPS6	-0.535673	7.88247e-05	0.00224496	0.00224496
NUP107	-0.531784	8.66893e-05	0.00233178	0.00233178
GTPBP1	-0.554712	2.88986e-05	0.00134321	0.00134321
RPS11	-0.580784	0.00172493	0.0115061	0.0115061
RPS16	-0.522595	1.13026e-05	0.000778766	0.000778766
GLG1	-0.512032	0.000543711	0.00586161	0.00586161
HNRNPDL	-0.591476	0.0027579	0.0153775	0.0153775
DKC1	-0.902036	0.000399499	0.00492395	0.00492395
IGF2BP3	-0.904885	0.00372819	0.0183566	0.0183566
POLR2A	-0.54676	5.2634e-06	0.000536497	0.000536497
PKLR	-1.02328	0.00617689	0.0252553	0.0252553
H3-4	-1.01568	0.00126772	0.00939474	0.00939474
IGF2BP2	-0.856754	0.000122863	0.00274552	0.00274552
SF3A3	-0.646144	0.00027627	0.00414146	0.00414146
DCHS1	-0.963451	0.000119139	0.00273726	0.00273726
CPSF7	-0.691751	3.88035e-06	0.000471329	0.000471329
PYCR1	-0.618018	0.00231675	0.0138197	0.0138197
BRD4	-0.705429	0.000539828	0.0058515	0.0058515
MMP14	-0.517542	0.00576955	0.0240193	0.0240193
PRPF4B	-0.556035	0.0169828	0.0493619	0.0493619
FMOD	-1.51387	0.0090025	0.0321281	0.0321281
SUGP2	-0.674755	9.62263e-05	0.00240981	0.00240981
PGRMC1	-0.810323	0.006243	0.0254525	0.0254525
RNF40	-0.811755	5.70232e-06	0.000552174	0.000552174
PSMB5	-1.0114	0.000124219	0.00275463	0.00275463
SELENOH	-0.554894	5.22266e-05	0.00187307	0.00187307
PSMB7	-0.837169	0.000110259	0.00264107	0.00264107
SRSF4	-0.994703	1.90117e-05	0.00103232	0.00103232
RBM12	-0.520552	7.5528e-07	0.000260169	0.000260169
KBTBD11	-0.929072	0.000213025	0.003727	0.003727
SRSF2	-0.837514	0.000303755	0.00439009	0.00439009
PGAM2	-0.942124	0.00093643	0.00797596	0.00797596
RPS23	-0.709326	9.78385e-05	0.00242924	0.00242924
RPL21	-0.746892	1.43599e-05	0.000865847	0.000865847
MPST	-0.515138	3.02079e-06	0.000398882	0.000398882
PPP1R8	-0.536242	9.28873e-05	0.00237483	0.00237483
C7orf50	-0.529569	0.00898281	0.0320972	0.0320972
MAGOH	-0.797426	8.43887e-05	0.00230187	0.00230187
RPS28	-0.850119	1.80765e-05	0.00100985	0.00100985
SRSF10	-0.602063	4.57789e-05	0.00172354	0.00172354
STMN1	-0.8036	0.00433943	0.0200096	0.0200096
SEPTIN5	-0.872078	8.3698e-05	0.00229622	0.00229622
SNRPF	-0.877534	4.44677e-05	0.00169972	0.00169972
SMARCE1	-0.512424	0.00304791	0.016172	0.016172
COL9A3	-1.63925	0.000248628	0.00387273	0.00387273
SRSF6	-0.801152	0.00290045	0.0157024	0.0157024
XAB2	-0.639582	0.000228921	0.00382824	0.00382824
MMP2	-0.704078	7.14863e-05	0.00215079	0.00215079
TENM3	-0.997891	0.00140097	0.00998326	0.00998326
CIRBP	-0.551642	0.00379356	0.0185215	0.0185215
RPL19	-0.827823	5.69019e-05	0.00193333	0.00193333
RCC2	-0.663409	0.00244108	0.0142827	0.0142827
CDK11A	-0.658561	1.0762e-05	0.000773719	0.000773719
H2AZ2	-0.863761	0.000947968	0.00799375	0.00799375
CHGA	-1.90372	0.00364801	0.0181032	0.0181032
FEN1	-0.814043	0.00788875	0.0296147	0.0296147
SORBS1	-0.596029	0.00187437	0.0120333	0.0120333
H2BC1	-0.579145	7.73902e-05	0.00221496	0.00221496
RPL15	-0.606125	3.61099e-06	0.0004633	0.0004633
AGO3	-0.574097	0.000121856	0.00274552	0.00274552
P3H4	-1.3022	0.00250852	0.0146184	0.0146184
RPL13A	-0.690023	2.62366e-05	0.00129182	0.00129182
LMCD1	-0.500357	0.0121512	0.0393525	0.0393525
LOXL2	-1.44831	0.0010825	0.00855717	0.00855717
DCLK1	-1.05286	0.00474302	0.021068	0.021068
SNRPB	-0.667001	3.95639e-05	0.00158529	0.00158529
POLD1	-0.613582	0.000405102	0.00496291	0.00496291
MCU	-0.79829	0.00113485	0.0087913	0.0087913
ERLIN1	-0.843905	0.00150104	0.0104318	0.0104318
GTF3C1	-0.532354	0.00184197	0.0119041	0.0119041
H2AC21	-1.21835	0.00571262	0.0238779	0.0238779
NUDT21	-0.649467	0.000162421	0.00317892	0.00317892
RPL30	-0.788613	7.11717e-07	0.000260169	0.000260169
PSIP1	-0.621346	0.00103376	0.00834183	0.00834183
POFUT2	-0.716472	0.00651515	0.0261235	0.0261235
WRNIP1	-0.828092	1.6674e-07	0.000121095	0.000121095
NCOA5	-0.641533	1.88224e-05	0.00103168	0.00103168
NFIX	-1.48282	0.00270112	0.0151922	0.0151922
STT3A	-0.830215	2.26587e-06	0.000370215	0.000370215
STK26	-1.02734	0.00207322	0.0128416	0.0128416
SF3A2	-0.501325	1.47963e-06	0.00033241	0.00033241
RASIP1	-1.16811	0.000371197	0.00477421	0.00477421
BRD3	-0.607178	1.9758e-06	0.000337629	0.000337629
RPL8	-0.924395	2.73083e-07	0.000176291	0.000176291
SRSF7	-0.556293	0.00372361	0.0183496	0.0183496
RBM17	-0.55901	0.000829393	0.00749022	0.00749022
FKBP11	-0.730319	0.00823999	0.0303194	0.0303194
AGO1	-0.596979	0.00362462	0.0180722	0.0180722
DPYSL5	-1.15351	0.0127342	0.0405845	0.0405845
MSH6	-0.516791	8.49059e-05	0.00230515	0.00230515
COL27A1	-0.818418	0.0094772	0.0330629	0.0330629
EML1	-0.599065	0.00108714	0.00856623	0.00856623
HNRNPA0	-0.874993	0.000901858	0.00784401	0.00784401
GAS2	-1.23363	0.0121609	0.0393621	0.0393621
SNRPA	-0.649667	4.35512e-05	0.00168688	0.00168688
RPL28	-0.932706	0.000378439	0.00479026	0.00479026
DMD	-0.719442	0.0161081	0.0475308	0.0475308
SNRPA1	-0.695907	0.00010829	0.00261063	0.00261063
GPSM1	-0.742902	0.00193505	0.0122736	0.0122736
PTGIS	-0.501364	0.00259221	0.0149264	0.0149264
MME	-0.977527	0.000994202	0.00818175	0.00818175
CHPF	-0.531301	0.00121428	0.00918393	0.00918393
SRSF9	-0.520343	1.07868e-05	0.000773719	0.000773719
PDIA5	-0.63082	4.41918e-05	0.00169972	0.00169972
SNRPG	-0.511014	0.00029045	0.00427409	0.00427409
LOXL4	-1.44984	0.0119395	0.0388262	0.0388262
BIN1	-0.672307	0.00133058	0.00974863	0.00974863
CTNNA2	-0.723989	0.0130005	0.0412072	0.0412072
SNRPB2	-0.836423	0.00017204	0.00326652	0.00326652
PTK7	-0.928161	0.000727481	0.00692168	0.00692168
UXS1	-0.727333	0.00289811	0.0157024	0.0157024
STAG2	-0.525274	0.000604768	0.00630048	0.00630048
BCLAF1	-0.598555	0.00111614	0.00870084	0.00870084
RPS20	-0.528774	0.000341871	0.00464081	0.00464081
ANOS1	-1.19448	0.00532457	0.0228267	0.0228267
ARID1A	-0.738213	4.98666e-06	0.00052106	0.00052106
GNAI3	-0.717505	0.00242929	0.014228	0.014228
NCAPD2	-0.640585	0.0158942	0.0471872	0.0471872
DDX21	-0.618173	0.00158295	0.0108968	0.0108968
DEK	-0.595137	0.000361975	0.00477225	0.00477225
BZW2	-0.737675	1.56479e-05	0.000918328	0.000918328
PSMB6	-0.942524	0.000316532	0.00448549	0.00448549
MYL3	-0.986446	0.000621474	0.0063219	0.0063219
SDK2	-1.04324	1.76306e-06	0.00033241	0.00033241
RPS15	-0.877013	0.000243757	0.00386042	0.00386042
PRRC2A	-0.529492	0.00683186	0.0267368	0.0267368
RPL31	-0.912564	1.03266e-06	0.000277038	0.000277038
SRPX	-0.779176	0.0156443	0.0466598	0.0466598
TRA2B	-0.760366	0.000371358	0.00477421	0.00477421
FN3K	-0.803003	0.00306959	0.0162574	0.0162574
NT5DC2	-0.615042	0.00109085	0.00856623	0.00856623
LSS	-0.759816	0.00430658	0.0199214	0.0199214
AQR	-0.809789	9.26909e-06	0.000721836	0.000721836
PALD1	-0.731219	1.38534e-06	0.00033241	0.00033241
TEX10	-0.649425	0.000555835	0.0059364	0.0059364
RPL26	-0.616728	0.00382298	0.0185525	0.0185525
CBX1	-0.535451	0.00186079	0.0119726	0.0119726
CBX3	-0.599572	0.0059316	0.0244937	0.0244937
CARM1	-0.616866	0.000908058	0.00787435	0.00787435
ZNF512	-1.02715	5.33317e-05	0.00188253	0.00188253
ITGA10	-0.833545	0.000184272	0.00340786	0.00340786
ADNP	-0.682106	0.000362612	0.00477225	0.00477225
ANKRD17	-0.600523	0.00399989	0.0190407	0.0190407
MEST	-1.24904	0.00182266	0.0118652	0.0118652
INTS1	-0.613853	5.33224e-05	0.00188253	0.00188253
RBM39	-0.818771	6.2547e-07	0.000260169	0.000260169
RFLNA	-1.26056	0.000663465	0.00653345	0.00653345
BPNT2	-0.516645	0.0016786	0.0113272	0.0113272
DNAJC10	-0.65232	0.0109988	0.0366626	0.0366626
MAD1L1	-0.61394	7.95982e-05	0.00224498	0.00224498
HMGB2	-0.531685	0.0122147	0.0395004	0.0395004
ISYNA1	-0.944313	0.00295885	0.0159175	0.0159175
GPC1	-0.847029	0.00543667	0.0231577	0.0231577
HSPA12B	-0.832191	0.00884535	0.0318214	0.0318214
AHSP	-1.45053	0.000648035	0.00645812	0.00645812
COL16A1	-1.309	0.000728953	0.00692168	0.00692168
RFC4	-0.664369	0.00242339	0.0142221	0.0142221
SNW1	-0.974119	0.0033366	0.0172011	0.0172011
ADD2	-0.8728	0.0145822	0.044591	0.044591
RCOR3	-0.531724	1.8762e-06	0.000337629	0.000337629
DNMT3A	-0.907219	0.000945264	0.00798254	0.00798254
SLTM	-0.590438	0.0105585	0.0357071	0.0357071
GPX8	-0.654457	0.000261388	0.00400703	0.00400703
ADH4	-0.621846	0.00143822	0.0101655	0.0101655
SNTB1	-0.698913	0.00536363	0.0228969	0.0228969
SRPX2	-1.07708	0.00748338	0.0284173	0.0284173
MYL4	-1.6017	0.000270052	0.00410489	0.00410489
ITGB3	-0.99703	0.0169836	0.0493619	0.0493619
CTBP1	-0.670373	0.000500249	0.00558933	0.00558933
CPXM2	-0.71289	0.0026689	0.015084	0.015084
LBR	-1.22547	0.000407135	0.00496291	0.00496291
RIC8A	-0.672436	0.000287129	0.00425566	0.00425566
SLC9A3R2	-0.549585	7.09854e-05	0.00215079	0.00215079
CPSF1	-0.515444	0.000190121	0.00347091	0.00347091
CCDC12	-0.884595	8.79587e-05	0.00233352	0.00233352
CTBP2	-0.592084	0.000177133	0.00335225	0.00335225
ADAMTSL4	-0.630158	0.00444758	0.0203062	0.0203062
TRPV4	-0.809004	0.00401932	0.0190944	0.0190944
TBC1D4	-0.649203	3.441e-05	0.00150317	0.00150317
GLYR1	-0.524073	0.000442093	0.00515775	0.00515775
IGFBP5	-1.54134	0.00262402	0.0150166	0.0150166
RNPS1	-0.960227	2.17963e-05	0.00114939	0.00114939
CGREF1	-1.53681	0.000120138	0.00273726	0.00273726
TMTC3	-0.698628	0.0108262	0.0362722	0.0362722
MAGT1	-0.699329	0.000807977	0.00738105	0.00738105
SERPINA5	-0.662758	0.00943906	0.0330537	0.0330537
SOX5	-0.736696	0.00415755	0.0194801	0.0194801
DDX50	-0.572907	0.000411879	0.00496291	0.00496291
FRZB	-1.14562	0.0124753	0.0400595	0.0400595
RPL27	-0.835473	1.19316e-05	0.000806077	0.000806077
EXOSC7	-0.61353	0.000324684	0.00451112	0.00451112
PPWD1	-0.79387	0.000242315	0.00386042	0.00386042
RPL35A	-1.19086	0.000495873	0.0055511	0.0055511
DNMT1	-0.749122	0.0112701	0.0371558	0.0371558
SATB2	-0.938955	0.0128253	0.0407832	0.0407832
WDFY1	-0.613488	0.00654211	0.0261415	0.0261415
NOTCH2	-0.713974	0.00161013	0.0110379	0.0110379
NFIA	-1.40384	0.00251967	0.014654	0.014654
CAPN6	-1.22102	0.00449608	0.0204403	0.0204403
PHEX	-0.84265	0.00998856	0.0341776	0.0341776
ZCCHC3	-1.55197	0.000411824	0.00496291	0.00496291
DCX	-1.28479	0.00847223	0.0308612	0.0308612
BUD31	-0.564238	0.0012663	0.00939474	0.00939474
RPL38	-0.559608	3.41872e-05	0.00150317	0.00150317
RPL35	-0.65162	0.000214896	0.003727	0.003727
PHOSPHO1	-1.37792	0.00197339	0.0124353	0.0124353
TRA2A	-0.621865	0.0151324	0.045625	0.045625
HBM	-1.31273	0.00336984	0.0172957	0.0172957
YES1	-0.683679	0.00691932	0.0269085	0.0269085
STK39	-0.792761	0.00180988	0.0118284	0.0118284
MCTS1	-0.506522	0.000911971	0.00788977	0.00788977
SAP18	-1.35285	6.84025e-07	0.000260169	0.000260169
RRP1B	-0.53436	0.000848619	0.00754049	0.00754049
SCARA3	-0.961272	0.000925608	0.00792015	0.00792015
HDAC1	-0.722226	0.000419231	0.00501179	0.00501179
FGFBP2	-0.944618	0.0148315	0.0450643	0.0450643
B3GALT6	-1.18011	8.32292e-07	0.000260169	0.000260169
PBRM1	-0.849191	9.00008e-06	0.000716308	0.000716308
SSR4	-0.687246	1.77361e-06	0.00033241	0.00033241
CBX5	-0.936297	0.000240101	0.00386042	0.00386042
RRM1	-1.01777	0.000681606	0.00662229	0.00662229
PRPF38A	-0.735445	3.98535e-05	0.00158595	0.00158595
EFEMP2	-0.712095	0.011832	0.0385552	0.0385552
SLC8A3	-1.12359	0.000183559	0.00340728	0.00340728
INTS13	-0.510126	0.00146204	0.0102466	0.0102466
GPC6	-0.786737	9.2466e-05	0.00237483	0.00237483
CDK1	-0.725414	0.00478465	0.021172	0.021172
NSDHL	-0.57965	1.22173e-05	0.000806764	0.000806764
FBLN7	-1.1726	0.0107675	0.0362031	0.0362031
FNDC3B	-0.621605	0.00120794	0.00915795	0.00915795
KIF21A	-0.815122	0.00779209	0.0293429	0.0293429
SPIN1	-1.20709	3.89394e-06	0.000471329	0.000471329
RPS5	-0.637393	0.00181374	0.0118403	0.0118403
NCALD	-0.612604	0.000804613	0.00736189	0.00736189
CHD1	-0.843317	0.00933108	0.0328368	0.0328368
PRKAR1B	-0.873117	0.00106092	0.00846106	0.00846106
MAPT	-1.47966	0.00319845	0.0167414	0.0167414
AHCTF1	-0.675666	4.58702e-06	0.000512511	0.000512511
NUMBL	-0.833914	0.000243434	0.00386042	0.00386042
FKBP7	-1.18381	3.4828e-05	0.00150844	0.00150844
IGF2BP1	-1.18822	0.00714863	0.0274693	0.0274693
IGSF3	-1.07841	0.000480365	0.00544291	0.00544291
ALDH5A1	-1.04123	0.000235352	0.003847	0.003847
TPPP3	-1.18307	0.00951358	0.0331445	0.0331445
YTHDC1	-0.921486	4.30547e-07	0.000250148	0.000250148
SRP9	-0.57396	0.00103817	0.00835037	0.00835037
ZNF326	-0.637448	0.00365377	0.0181032	0.0181032
HEATR6	-0.706175	0.000836239	0.00750935	0.00750935
RBBP6	-0.577344	0.00277226	0.0154428	0.0154428
PDK3	-0.578765	0.000180747	0.00338756	0.00338756
FBXO28	-1.00077	0.00136861	0.0098913	0.0098913
POGLUT1	-0.644179	0.0013953	0.00997551	0.00997551
WDR18	-0.527963	0.00929565	0.0327319	0.0327319
IGSF8	-0.512319	0.000665109	0.00653855	0.00653855
CTHRC1	-1.41604	0.00354999	0.0178308	0.0178308
SESTD1	-0.644847	0.00273973	0.0152909	0.0152909
LUC7L	-1.54555	0.000544617	0.00586161	0.00586161
HMGCS1	-0.686882	0.00821276	0.0302768	0.0302768
RBM26	-0.777266	0.00218819	0.0132928	0.0132928
SNCA	-1.12023	0.00170105	0.0113829	0.0113829
DHX8	-0.529945	0.00218955	0.0132928	0.0132928
SIN3A	-0.506492	0.000112035	0.00266371	0.00266371
RFC2	-0.519437	0.000636358	0.0064077	0.0064077
RBM6	-0.509127	0.000557967	0.00594824	0.00594824
SRSF12	-2.22503	0.00237711	0.0140499	0.0140499
GTF2F2	-0.761586	3.20114e-05	0.00146446	0.00146446
SEC61A1	-0.842954	0.00519059	0.0224051	0.0224051
CD99	-0.682428	0.0145038	0.0444917	0.0444917
WDR36	-0.596241	0.00119128	0.00907118	0.00907118
TMED1	-0.744948	9.17648e-05	0.00237483	0.00237483
CDH5	-0.683377	0.0010054	0.00823885	0.00823885
HMGA2	-2.00204	0.000119221	0.00273726	0.00273726
EPM2AIP1	-0.6496	4.43362e-06	0.000512511	0.000512511
ARGLU1	-1.33103	2.78273e-05	0.00131062	0.00131062
TIMP2	-0.715951	0.0056967	0.0238457	0.0238457
MGAT1	-0.501008	0.00829763	0.0304929	0.0304929
RPS21	-0.516086	0.00283356	0.0155625	0.0155625
LIX1L	-0.944174	0.000915449	0.00789133	0.00789133
MBLAC2	-0.893485	4.10962e-05	0.0016133	0.0016133
THOC5	-0.774937	8.5081e-07	0.000260169	0.000260169
RPL36AL	-0.880684	0.00563456	0.0237051	0.0237051
SETMAR	-0.599396	0.000167948	0.00320979	0.00320979
LOXL3	-1.27109	0.0015648	0.0107847	0.0107847
PEX16	-0.734736	0.000517783	0.00570879	0.00570879
OBSL1	-0.678039	7.74252e-06	0.000651943	0.000651943
NDRG2	-0.746954	0.0095155	0.0331445	0.0331445
MAPK8	-0.613233	0.0130248	0.0412619	0.0412619
INTS5	-0.93981	1.50646e-05	0.000893113	0.000893113
FUT8	-0.614412	8.10359e-05	0.00225272	0.00225272
DR1	-0.501373	0.00037466	0.00477421	0.00477421
RIOX1	-0.555524	0.000619319	0.0063219	0.0063219
SURF4	-0.809537	0.000951607	0.00799749	0.00799749
MBD3	-0.784925	0.000821292	0.00745532	0.00745532
PBX2	-0.595055	7.50255e-07	0.000260169	0.000260169
DHTKD1	-1.26063	0.00682846	0.0267368	0.0267368
RPL36A	-1.22225	0.00010541	0.00256247	0.00256247
MTRES1	-0.74709	6.56515e-05	0.00204697	0.00204697
CPSF2	-0.549136	0.00217513	0.0132712	0.0132712
PHF6	-0.867821	0.00147374	0.0102967	0.0102967
DDX24	-0.815556	0.00118577	0.00904109	0.00904109
CNTN1	-1.07121	0.000731623	0.00692301	0.00692301
SEC61B	-0.63035	0.00330942	0.017137	0.017137
MPZL1	-0.743115	6.43845e-05	0.00204697	0.00204697
RPL29	-0.606888	0.000231346	0.00383623	0.00383623
ARSB	-0.724316	4.96862e-05	0.00182707	0.00182707
SNAP25	-1.12227	0.000640273	0.00643596	0.00643596
RPL34	-0.631558	0.000368535	0.00477421	0.00477421
BMP1	-0.969265	0.00112092	0.00871825	0.00871825
ZC3H14	-0.58513	0.00169883	0.0113829	0.0113829
NELFE	-0.536278	0.000397698	0.00491622	0.00491622
SNRPD1	-0.658384	0.00624852	0.0254525	0.0254525
MORC2	-0.707332	5.85238e-05	0.00194299	0.00194299
RAC3	-1.09934	0.00495797	0.0216369	0.0216369
CPD	-0.713457	0.0014964	0.0104121	0.0104121
CEMIP2	-0.93346	0.0037789	0.0184655	0.0184655
POGLUT2	-1.57208	0.000370341	0.00477421	0.00477421
IL17B	-0.940664	0.00387502	0.0186837	0.0186837
MEAK7	-0.65073	0.00343057	0.0174685	0.0174685
GINS4	-0.942596	0.000356274	0.00477225	0.00477225
NOP16	-0.536001	0.00111414	0.0087005	0.0087005
SLC16A1	-0.861346	0.000702597	0.00679216	0.00679216
CBX8	-0.898983	2.91531e-06	0.000398882	0.000398882
CNOT2	-0.616248	0.00105731	0.00845341	0.00845341
NCBP2	-0.532675	0.00242731	0.014228	0.014228
FUT11	-0.823923	8.37864e-05	0.00229622	0.00229622
TDP2	-0.971141	0.000334853	0.00460657	0.00460657
EHMT2	-0.717091	1.27749e-05	0.000806764	0.000806764
SLC35B2	-0.884393	0.000973289	0.00810145	0.00810145
ZNF787	-0.643521	0.000187829	0.00344255	0.00344255
CCDC8	-0.767169	7.68868e-05	0.00221145	0.00221145
VASN	-1.06596	0.000382317	0.00480792	0.00480792
FLG2	-0.529914	0.000290579	0.00427409	0.00427409
TPBG	-0.733505	6.55565e-05	0.00204697	0.00204697
DMAP1	-0.824458	0.000245885	0.00386842	0.00386842
NFIC	-0.57386	0.0101061	0.034458	0.034458
RNPC3	-0.50752	0.000337709	0.00460657	0.00460657
SMC4	-0.779586	0.0080882	0.0300218	0.0300218
ENY2	-0.755213	0.00216814	0.0132712	0.0132712
EXOSC6	-0.930463	0.00576957	0.0240193	0.0240193
HIRIP3	-0.96397	0.00015315	0.0031112	0.0031112
NKRF	-0.623707	0.000236303	0.003847	0.003847
MEF2C	-0.926246	0.00102192	0.00829338	0.00829338
GCAT	-0.78047	0.00953997	0.0331795	0.0331795
GNG2	-0.980149	0.000645353	0.00645812	0.00645812
NOLC1	-1.06533	0.000104927	0.00256146	0.00256146
PELP1	-0.80136	0.000255808	0.00394973	0.00394973
DPY19L3	-0.75172	7.11057e-06	0.000616604	0.000616604
ZC3H11A	-0.560271	0.00527622	0.0226905	0.0226905
CABIN1	-0.746578	0.000728383	0.00692168	0.00692168
RBFOX2	-0.840544	0.00475558	0.0211012	0.0211012
NVL	-0.575763	5.82354e-05	0.00194299	0.00194299
TCEA3	-0.654482	0.00139588	0.00997551	0.00997551
CGGBP1	-1.05908	1.0891e-06	0.000277038	0.000277038
HS3ST3A1	-1.39336	0.00654007	0.0261415	0.0261415
SCD5	-0.838885	0.0148554	0.0450643	0.0450643
EPHB3	-0.790555	0.00154794	0.0107274	0.0107274
CDC16	-0.6157	0.000216634	0.00374597	0.00374597
EP400	-0.541716	0.000381253	0.00480495	0.00480495
HPF1	-0.910447	8.94588e-05	0.00236253	0.00236253
SMPD3	-1.28767	0.010043	0.0343032	0.0343032
DAD1	-0.701421	0.0069795	0.0270339	0.0270339
PRKCA	-0.539236	0.00683376	0.0267368	0.0267368
SMG1	-0.554343	0.0143498	0.0441826	0.0441826
PCSK1N	-1.88996	0.000211706	0.003727	0.003727
NAV1	-0.820498	4.86511e-05	0.00181194	0.00181194
WDR82	-0.756718	0.000705226	0.00680625	0.00680625
HBQ1	-0.977468	0.00477366	0.0211394	0.0211394
CHD1L	-0.64268	0.000385556	0.00481937	0.00481937
NKTR	-0.561759	0.00018248	0.00339811	0.00339811
GXYLT2	-1.24537	1.09671e-06	0.000277038	0.000277038
PALM	-1.09022	0.000756527	0.00707798	0.00707798
GPX7	-0.779732	0.000361584	0.00477225	0.00477225
ERH	-0.796004	3.68979e-05	0.00154208	0.00154208
POLDIP3	-0.640622	0.0087678	0.0316403	0.0316403
WDR43	-0.816656	0.00125817	0.00938894	0.00938894
YEATS4	-0.900351	0.000361182	0.00477225	0.00477225
TUSC3	-1.3014	0.000408592	0.00496291	0.00496291
CHPF2	-1.15826	7.06153e-07	0.000260169	0.000260169
UHRF1	-1.09163	0.00573152	0.0239397	0.0239397
RBSN	-0.625725	1.70123e-06	0.00033241	0.00033241
NPNT	-1.46877	0.00854049	0.0310472	0.0310472
KIN	-0.617535	0.00051782	0.00570879	0.00570879
SEC62	-0.596185	0.00256775	0.0148297	0.0148297
CHSY1	-1.22785	8.09289e-07	0.000260169	0.000260169
MRPS30	-0.524641	0.00144856	0.0102112	0.0102112
RPP25	-1.12114	0.00285563	0.0155932	0.0155932
CD2BP2	-1.00644	0.000212019	0.003727	0.003727
PTPRD	-0.818504	9.41602e-05	0.00238895	0.00238895
CDK2	-0.561409	0.000726886	0.00692168	0.00692168
DDX31	-0.551275	0.00202238	0.0126209	0.0126209
SEC14L2	-1.01638	0.00376083	0.0184075	0.0184075
NOG	-0.861618	0.0168599	0.0491255	0.0491255
KERA	-1.93954	0.0157497	0.0468597	0.0468597
ZC3H13	-0.879668	0.000698846	0.00676716	0.00676716
DHX40	-0.538821	0.00102733	0.00831306	0.00831306
FAT4	-0.71825	0.000511994	0.00568773	0.00568773
POLR2H	-0.870941	0.000403063	0.00495095	0.00495095
CTNNBL1	-0.584021	0.000657456	0.00651406	0.00651406
PALM2	-1.06576	0.000374422	0.00477421	0.00477421
SEMA3B	-1.40751	0.000449552	0.00521336	0.00521336
MMTAG2	-1.17408	0.00594584	0.024535	0.024535
TRIM2	-1.18593	0.0074618	0.0283724	0.0283724
GLT8D1	-0.676561	6.49383e-05	0.00204697	0.00204697
SUDS3	-0.657812	0.000780445	0.00725508	0.00725508
CTDSP1	-0.573101	0.000529832	0.00577291	0.00577291
NSMCE4A	-0.564905	0.00786795	0.0295876	0.0295876
PCDHGC3	-0.681359	9.68905e-05	0.00241603	0.00241603
CHST6	-0.70119	0.00196495	0.0124048	0.0124048
NAT14	-0.71203	0.0144318	0.0443177	0.0443177
NCBP3	-1.02342	0.00165207	0.011175	0.011175
GEMIN4	-0.74944	0.000912551	0.00788977	0.00788977
PARP2	-0.987121	0.00121557	0.00918393	0.00918393
TCEA2	-0.654808	2.55868e-05	0.00128154	0.00128154
RPL14	-0.827736	6.36522e-05	0.00204697	0.00204697
ACSF3	-0.528256	0.0146143	0.0446421	0.0446421
RPS27	-0.787746	6.15661e-08	7.15398e-05	7.15398e-05
METAP1	-0.553917	0.00215805	0.013226	0.013226
DSC2	-0.828853	2.72987e-05	0.00130331	0.00130331
GLT8D2	-0.584708	0.00270845	0.0152039	0.0152039
NOL9	-1.36606	1.00244e-07	9.70695e-05	9.70695e-05
P4HTM	-0.579049	0.0168045	0.0489885	0.0489885
MDC1	-0.686183	0.00225599	0.0135052	0.0135052
RABAC1	-0.766726	0.00109105	0.00856623	0.00856623
SP7	-1.46682	0.00021245	0.003727	0.003727
BRIX1	-0.528555	0.000781562	0.00725508	0.00725508
GCG	-1.13278	0.0124654	0.0400574	0.0400574
TIMM8B	-0.62404	0.00831076	0.0305218	0.0305218
ROR2	-1.08432	0.000241633	0.00386042	0.00386042
MAP3K2	-0.755342	0.000647676	0.00645812	0.00645812
TERF2	-0.58115	2.70222e-05	0.00130331	0.00130331
TAF5	-0.633512	2.2157e-05	0.00114939	0.00114939
SULT1E1	-1.97327	0.00225706	0.0135052	0.0135052
NIP7	-0.880429	0.00855529	0.0310664	0.0310664
NLRX1	-0.774144	0.000129657	0.00281016	0.00281016
LSAMP	-1.26394	0.000226345	0.00382824	0.00382824
SPEN	-1.28879	0.000991747	0.00817312	0.00817312
CPE	-1.50986	0.000384794	0.00481937	0.00481937
SMARCD3	-0.581172	0.00546061	0.0231928	0.0231928
GSTA4	-0.823364	0.00223053	0.0134573	0.0134573
NRBF2	-0.688436	0.00241629	0.0142092	0.0142092
SAMD1	-0.801968	0.0013713	0.00989161	0.00989161
PRXL2B	-0.6521	0.0136481	0.042725	0.042725
VAT1L	-1.44507	0.00264997	0.015084	0.015084
NMNAT1	-0.566439	0.00101918	0.00829332	0.00829332
CDC42EP5	-0.864771	0.00029367	0.00430865	0.00430865
MBD1	-0.606844	0.000141625	0.00294924	0.00294924
KDM5B	-0.707814	0.000112325	0.00266371	0.00266371
JAGN1	-0.826503	0.00429022	0.0198618	0.0198618
SREK1	-1.0169	7.49113e-05	0.00217725	0.00217725
PLD2	-0.636218	0.00144995	0.0102112	0.0102112
PCYOX1L	-1.16142	5.02227e-06	0.00052106	0.00052106
CXXC1	-0.81174	6.46401e-06	0.000577783	0.000577783
ADARB1	-0.564111	0.00491121	0.0215352	0.0215352
L1CAM	-1.06653	0.00169496	0.0113829	0.0113829
LIN7B	-0.700279	0.00176869	0.0116408	0.0116408
QPCTL	-1.12192	1.31574e-05	0.0008157	0.0008157
SS18	-0.55823	0.000670781	0.006564	0.006564
POLR2I	-0.723572	4.13312e-08	6.00336e-05	6.00336e-05
MAD2L1	-1.23853	4.49589e-06	0.000512511	0.000512511
IGF1	-1.63143	0.000758979	0.0070895	0.0070895
NLE1	-0.50475	0.005003	0.0217897	0.0217897
CSTF1	-0.551659	0.000137611	0.00289126	0.00289126
EXOSC8	-0.712427	0.000126461	0.00279368	0.00279368
CSGALNACT1	-0.74772	0.00531197	0.0227936	0.0227936
RBMX2	-0.829499	0.00232182	0.0138349	0.0138349
FGFR1	-1.49794	0.00132314	0.00970639	0.00970639
TOP3B	-0.616414	0.00154927	0.0107274	0.0107274
FXYD1	-0.833773	0.0148024	0.0450317	0.0450317
SSBP3	-0.926997	0.00725522	0.0277504	0.0277504
METTL24	-0.926914	0.00523991	0.0225845	0.0225845
CDYL	-0.797869	3.87985e-05	0.00157636	0.00157636
GREM1	-1.3516	0.0108317	0.0362722	0.0362722
KDM5C	-0.614679	1.39353e-05	0.000852251	0.000852251
TMA7	-1.03409	0.000659254	0.00651406	0.00651406
SEMA3A	-1.04793	0.00973434	0.0336246	0.0336246
IMP4	-0.886854	0.000748537	0.00703722	0.00703722
SCAI	-0.635254	0.00245185	0.0143313	0.0143313
THOC1	-0.582491	0.0030871	0.0163352	0.0163352
UPF3B	-0.934226	0.000338225	0.00460657	0.00460657
SF3B6	-0.688547	0.000647889	0.00645812	0.00645812
ARID2	-0.599886	4.77027e-06	0.000513364	0.000513364
VIT	-1.08583	0.0128112	0.0407785	0.0407785
PPP4R1	-1.06312	1.13933e-05	0.000778766	0.000778766
GTF3C4	-0.530515	0.0101563	0.0345886	0.0345886
CEP135	-0.573364	0.00123807	0.00932971	0.00932971
JAM3	-0.865521	0.0137182	0.0428278	0.0428278
INTS4	-0.568243	0.00952751	0.0331665	0.0331665
INTS11	-0.53196	0.00255195	0.0147825	0.0147825
TENM4	-1.04638	0.00126371	0.00938894	0.00938894
ELP6	-0.617787	0.000541774	0.00586161	0.00586161
IBA57	-0.598058	0.00811194	0.0300576	0.0300576
RBM3	-0.669251	0.0146472	0.0446955	0.0446955
NAP1L5	-0.878238	0.000143554	0.00297874	0.00297874
MICU1	-0.701792	0.0014123	0.0100189	0.0100189
WAPL	-0.613426	0.000361228	0.00477225	0.00477225
EFS	-0.904787	0.000409514	0.00496291	0.00496291
RIOK1	-0.686874	0.00837053	0.0306831	0.0306831
RPS26	-0.578018	4.59809e-05	0.00172354	0.00172354
H4C7	-0.857444	0.00435035	0.020044	0.020044
COL7A1	-2.17706	2.45154e-06	0.000374828	0.000374828
SMAD4	-0.509933	5.94054e-05	0.00196105	0.00196105
CEP128	-0.601895	0.0167803	0.0489671	0.0489671
WNT5A	-0.985269	0.00204641	0.0127314	0.0127314
CENPV	-0.945512	0.0030422	0.0161565	0.0161565
FKBP14	-0.879401	0.000477006	0.00543413	0.00543413
MAPK4	-1.40941	7.25726e-05	0.00215126	0.00215126
KCTD15	-1.10161	0.000233162	0.00383623	0.00383623
SH3PXD2A	-0.940383	0.000277285	0.00414146	0.00414146
WLS	-0.597979	0.00896642	0.0320584	0.0320584
CCDC186	-0.624083	0.00607713	0.0248824	0.0248824
MSANTD2	-1.05293	1.70858e-05	0.000963773	0.000963773
CTU1	-0.974285	0.00170708	0.0114001	0.0114001
MID1	-0.910048	0.00200835	0.01259	0.01259
IDI1	-0.761403	0.00168255	0.0113406	0.0113406
ARHGAP32	-0.901865	0.00262856	0.0150166	0.0150166
SMIM13	-1.16051	0.00329327	0.0170991	0.0170991
DRAP1	-0.513532	0.00045444	0.0052491	0.0052491
OAF	-0.940674	0.0083902	0.0307358	0.0307358
NGDN	-0.857688	0.00210844	0.0129991	0.0129991
MED18	-0.632202	0.00207001	0.0128354	0.0128354
FILIP1	-1.03401	0.00490523	0.0215352	0.0215352
MRPL43	-0.523064	0.00188039	0.0120586	0.0120586
COL23A1	-1.98516	0.00169883	0.0113829	0.0113829
CCNL2	-0.572117	0.00629169	0.0255092	0.0255092
WDR33	-0.597911	0.0118783	0.0386845	0.0386845
MTHFR	-0.912027	0.000148971	0.00306535	0.00306535
AIF1L	-1.13025	0.000781857	0.00725508	0.00725508
LECT2	-1.6094	0.00387068	0.0186837	0.0186837
ANGPTL1	-0.576519	0.00103542	0.00834367	0.00834367
GNG7	-1.2016	0.00629132	0.0255092	0.0255092
SLC44A1	-0.582751	0.00853892	0.0310472	0.0310472
TRIM10	-1.1313	0.00878595	0.0316665	0.0316665
C1QTNF1	-0.961165	0.00041035	0.00496291	0.00496291
CLEC3A	-2.05055	0.00546222	0.0231928	0.0231928
PLPP3	-0.916166	0.0033213	0.0171472	0.0171472
PCSK5	-1.44671	0.00221675	0.0133967	0.0133967
SERPINA2	-0.896837	0.00164429	0.0111604	0.0111604
RPS6KA5	-1.09258	5.84672e-05	0.00194299	0.00194299
MEN1	-0.709103	0.000136258	0.00287876	0.00287876
CDH3	-1.00444	0.00281457	0.0155155	0.0155155
FKRP	-1.40165	2.68331e-06	0.000389751	0.000389751
TMEM201	-0.569708	0.00116507	0.00895377	0.00895377
SAP130	-0.811969	5.66754e-05	0.00193333	0.00193333
MAP6	-1.53574	0.000386057	0.00481937	0.00481937
MED17	-0.74949	0.000238996	0.00386042	0.00386042
ZNF789	-0.760663	0.0101491	0.0345844	0.0345844
GTF2A2	-0.671058	0.0142714	0.044011	0.044011
LDB1	-1.25532	0.000530316	0.00577291	0.00577291
CILP	-1.01019	0.000480587	0.00544291	0.00544291
LPAR1	-0.675427	0.0107341	0.0361328	0.0361328
CDC37L1	-0.585301	0.00705816	0.027247	0.027247
EFNB3	-1.4707	0.00438562	0.0201427	0.0201427
SOBP	-0.547038	0.000430159	0.00507972	0.00507972
JDP2	-0.507463	0.0124364	0.0400354	0.0400354
PLSCR3	-0.504617	0.00760962	0.0287363	0.0287363
GASK1B	-0.860781	0.00115831	0.00892541	0.00892541
FIBP	-0.688238	3.66813e-06	0.0004633	0.0004633
PARP16	-0.525099	0.00492244	0.0215403	0.0215403
NDUFB8	-0.677708	0.00577125	0.0240193	0.0240193
MRPS6	-0.58471	0.0108808	0.0363947	0.0363947
FDFT1	-0.505438	0.00199034	0.0125015	0.0125015
PTGR3	-1.5815	0.0145279	0.0444996	0.0444996
GRP	-1.02365	0.00798176	0.0297842	0.0297842
RHBDD3	-1.26406	0.000471032	0.00539783	0.00539783
TCF3	-1.39329	0.000672217	0.006564	0.006564
SRCAP	-0.560315	0.0097593	0.0336907	0.0336907
SESN3	-0.781208	0.00382546	0.0185525	0.0185525
KIF23	-0.94711	7.94257e-05	0.00224498	0.00224498
SLC1A3	-0.523812	0.0124867	0.0400595	0.0400595
QTRT1	-0.756639	0.00145237	0.0102158	0.0102158
SIGMAR1	-1.10722	0.00404712	0.0191324	0.0191324
TMEM65	-0.527916	0.00192187	0.0122167	0.0122167
HMG20B	-1.26361	0.000233321	0.00383623	0.00383623
IFRD2	-0.581743	0.00506528	0.0220068	0.0220068
STX1B	-1.42323	0.00494258	0.0216053	0.0216053
RPS29	-1.04018	8.4651e-06	0.000692708	0.000692708
GMEB1	-0.825457	0.00312763	0.0164765	0.0164765
PDCD7	-0.554493	0.000924129	0.00792015	0.00792015
RFTN2	-0.529795	5.0862e-05	0.00185554	0.00185554
MSI1	-0.724132	0.00642187	0.0258754	0.0258754
EDC3	-0.9085	0.00183465	0.0118701	0.0118701
PGAP1	-0.66141	0.00373921	0.0183797	0.0183797
NELFCD	-0.573272	0.00205446	0.0127662	0.0127662
PMF1	-0.511153	0.0160495	0.0474059	0.0474059
UNC5C	-1.31924	2.91283e-06	0.000398882	0.000398882
PHYH	-1.18295	0.0060358	0.0248006	0.0248006
TMEM97	-0.827081	0.00165221	0.011175	0.011175
ZMAT2	-0.646072	0.00304061	0.0161565	0.0161565
CREBBP	-1.46637	1.61209e-05	0.000919907	0.000919907
IRS2	-0.545471	0.00101654	0.00829332	0.00829332
NINJ2	-0.585555	0.00224572	0.0134929	0.0134929
COX7C	-0.820338	0.00858088	0.0311204	0.0311204
DNAH2	-1.33269	0.000677268	0.00659117	0.00659117
POLR1E	-0.590887	0.00686031	0.0268046	0.0268046
AUTS2	-1.0251	0.0136526	0.042725	0.042725
ZNF414	-0.944464	7.343e-09	2.13314e-05	2.13314e-05
IFNL1	-0.779713	0.00052412	0.00574554	0.00574554
PNMA8A	-1.09981	0.00072237	0.00691428	0.00691428
CSRP3	-1.31318	0.000159026	0.00314094	0.00314094
STK19	-0.840809	0.00746986	0.0283845	0.0283845
TCF7	-0.806909	0.00435378	0.020044	0.020044
SPINDOC	-0.670272	0.000223933	0.00381539	0.00381539
ING4	-1.03863	0.000282906	0.0042038	0.0042038
PPP1R2B	-0.860238	0.0109444	0.0365653	0.0365653
DHX32	-0.641012	0.00661114	0.0262727	0.0262727
SRGAP3	-0.548881	0.00642209	0.0258754	0.0258754
MPPED2	-1.47679	0.000104616	0.00256146	0.00256146
TBKBP1	-1.07045	3.71702e-05	0.00154208	0.00154208
GXYLT1	-0.504811	0.000365552	0.00477421	0.00477421
FAM133A	-1.06956	1.04282e-05	0.000768875	0.000768875
EPHB4	-0.737938	1.04546e-05	0.000768875	0.000768875
