# Supplementary material for: RAB3B Dictates mTORC1/S6 Signaling in Chordoma and Predicts Response to mTORC1‐Targeted Therapy
Source: Adv Sci (Weinh). 2025 Mar 26;12(19):2415384. doi: 10.1002/advs.202415384 (PMC12097036; doi:10.1002/advs.202415384)
Supplement: Supplementary file 3 — Supplemental Data 2 [file ADVS-12-2415384-s002.xlsx]

## Sheet: proteinGroups
Protein IDs	Majority protein IDs	Protein names	Gene names	Fasta headers	Number of proteins	Peptides Flag_RAB3B	Unique peptides Flag_RAB3B	Mol. weight [kDa]	Sequence length	Sequence lengths	Q-value	Sequence coverage Flag_RAB3B [%]	Intensity Flag_RAB3B
C9J8S3;A0A6Q8PGE6;A0A6Q8PG52;A0A6Q8PH84;P51149;C9J4V0;C9J592;C9IZZ0	C9J8S3;A0A6Q8PGE6;A0A6Q8PG52;A0A6Q8PH84;P51149;C9J4V0;C9J592;C9IZZ0	Ras-related protein Rab-7a	RAB7A	tr|C9J8S3|C9J8S3_HUMAN Ras-related protein Rab-7a OS=Homo sapiens OX=9606 GN=RAB7A PE=1 SV=1;tr|A0A6Q8PGE6|A0A6Q8PGE6_HUMAN Ras-related protein Rab-7a OS=Homo sapiens OX=9606 GN=RAB7A PE=1 SV=1;tr|A0A6Q8PG52|A0A6Q8PG52_HUMAN Ras-related protein Rab-7a OS=H	8	2	2	18.026	160	160;183;211;217;207;134;150;156	0	15.6	30241000000
F5H3X6;F5GY37;Q99623	F5H3X6;F5GY37;Q99623	Prohibitin-2	PHB2	tr|F5H3X6|F5H3X6_HUMAN Prohibitin (Fragment) OS=Homo sapiens OX=9606 GN=PHB2 PE=1 SV=3;tr|F5GY37|F5GY37_HUMAN Prohibitin OS=Homo sapiens OX=9606 GN=PHB2 PE=1 SV=1;sp|Q99623|PHB2_HUMAN Prohibitin-2 OS=Homo sapiens OX=9606 GN=PHB2 PE=1 SV=2	3	1	1	27.437	247	247;267;299	0.0061728	4.9	2358100000
E7EWB6	E7EWB6		GANC	tr|E7EWB6|E7EWB6_HUMAN Neutral alpha-glucosidase C OS=Homo sapiens OX=9606 GN=GANC PE=1 SV=1	1	1	1	31.566	282	282	0.0034602	2.8	2151400000
A0A2R8Y851;P62273	A0A2R8Y851;P62273	40S ribosomal protein S29	RPS29	tr|A0A2R8Y851|A0A2R8Y851_HUMAN 40S ribosomal protein S29 OS=Homo sapiens OX=9606 GN=RPS29 PE=1 SV=1;sp|P62273|RS29_HUMAN 40S ribosomal protein S29 OS=Homo sapiens OX=9606 GN=RPS29 PE=1 SV=2	2	1	1	10.256	87	87;56	0	12.6	1811100000
Q00765;E2QRG8	Q00765;E2QRG8	Receptor expression-enhancing protein 5;Receptor expression-enhancing protein	REEP5	sp|Q00765|REEP5_HUMAN Receptor expression-enhancing protein 5 OS=Homo sapiens OX=9606 GN=REEP5 PE=1 SV=3;tr|E2QRG8|E2QRG8_HUMAN Receptor expression-enhancing protein (Fragment) OS=Homo sapiens OX=9606 GN=REEP5 PE=1 SV=1	2	3	3	21.493	189	189;165	0	15.3	1459700000
K7EJB9;A0A7P0T861;K7EL50;P27797	K7EJB9;A0A7P0T861;K7EL50;P27797	Calreticulin	CALR	tr|K7EJB9|K7EJB9_HUMAN Calreticulin OS=Homo sapiens OX=9606 GN=CALR PE=1 SV=2;tr|A0A7P0T861|A0A7P0T861_HUMAN Calreticulin OS=Homo sapiens OX=9606 GN=CALR PE=4 SV=1;tr|K7EL50|K7EL50_HUMAN Calreticulin OS=Homo sapiens OX=9606 GN=CALR PE=1 SV=2;sp|P27797|CALR	4	1	1	40.535	349	349;356;378;417	0	6.9	879240000
F5H895;A0A0B4J239;F5GXX5;P61803	F5H895;A0A0B4J239;F5GXX5;P61803	Dolichyl-diphosphooligosaccharide--protein glycosyltransferase subunit DAD1	DAD1	tr|F5H895|F5H895_HUMAN Defender against cell death 1 OS=Homo sapiens OX=9606 GN=DAD1 PE=1 SV=1;tr|A0A0B4J239|A0A0B4J239_HUMAN Dolichyl-diphosphooligosaccharide--protein glycosyltransferase subunit DAD1 OS=Homo sapiens OX=9606 GN=DAD1 PE=1 SV=1;tr|F5GXX5|F5	4	1	1	7.2883	65	65;78;85;113	0	18.5	603260000
B7Z4L4;P04843	B7Z4L4;P04843	Dolichyl-diphosphooligosaccharide--protein glycosyltransferase subunit 1	RPN1	tr|B7Z4L4|B7Z4L4_HUMAN Dolichyl-diphosphooligosaccharide--protein glycosyltransferase subunit 1 OS=Homo sapiens OX=9606 GN=RPN1 PE=1 SV=1;sp|P04843|RPN1_HUMAN Dolichyl-diphosphooligosaccharide--protein glycosyltransferase subunit 1 OS=Homo sapiens OX=9606	2	5	5	49.921	435	435;607	0	12.6	601180000
C9JDR0;Q15738	C9JDR0;Q15738	Sterol-4-alpha-carboxylate 3-dehydrogenase, decarboxylating	NSDHL	tr|C9JDR0|C9JDR0_HUMAN Sterol-4-alpha-carboxylate 3-dehydrogenase, decarboxylating (Fragment) OS=Homo sapiens OX=9606 GN=NSDHL PE=1 SV=1;sp|Q15738|NSDHL_HUMAN Sterol-4-alpha-carboxylate 3-dehydrogenase, decarboxylating OS=Homo sapiens OX=9606 GN=NSDHL PE=1	2	1	1	28.146	254	254;373	0	3.1	479800000
P46977	P46977	Dolichyl-diphosphooligosaccharide--protein glycosyltransferase subunit STT3A	STT3A	sp|P46977|STT3A_HUMAN Dolichyl-diphosphooligosaccharide--protein glycosyltransferase subunit STT3A OS=Homo sapiens OX=9606 GN=STT3A PE=1 SV=2	1	1	1	80.529	705	705	0	1	452620000
H0YLY7;H0YKE7;F5GX29;H0YNG9;Q99653	H0YLY7;H0YKE7;F5GX29;H0YNG9;Q99653	Calcineurin B homologous protein 1	CHP1	tr|H0YLY7|H0YLY7_HUMAN Calcineurin B homologous protein 1 (Fragment) OS=Homo sapiens OX=9606 GN=CHP1 PE=1 SV=1;tr|H0YKE7|H0YKE7_HUMAN Calcineurin B homologous protein 1 OS=Homo sapiens OX=9606 GN=CHP1 PE=1 SV=1;tr|F5GX29|F5GX29_HUMAN Calcineurin B homologo	5	1	1	10.632	91	91;123;128;154;195	0	13.2	306370000
Q8N4V1	Q8N4V1	Membrane magnesium transporter 1	MMGT1	sp|Q8N4V1|EMC5_HUMAN ER membrane protein complex subunit 5 OS=Homo sapiens OX=9606 GN=MMGT1 PE=1 SV=1	1	1	1	14.686	131	131	0	8.4	267920000
S4R3Q3;P20336	S4R3Q3;P20336	Ras-related protein Rab-3A	RAB3A	tr|S4R3Q3|S4R3Q3_HUMAN Ras-related protein Rab-3A OS=Homo sapiens OX=9606 GN=RAB3A PE=1 SV=1;sp|P20336|RAB3A_HUMAN Ras-related protein Rab-3A OS=Homo sapiens OX=9606 GN=RAB3A PE=1 SV=1	2	1	1	14.066	125	125;220	0	12	267300000
P49257	P49257	Protein ERGIC-53	LMAN1	sp|P49257|LMAN1_HUMAN Protein ERGIC-53 OS=Homo sapiens OX=9606 GN=LMAN1 PE=1 SV=2	1	2	2	57.548	510	510	0	8.4	264120000
P42677	P42677	40S ribosomal protein S27	RPS27	sp|P42677|RS27_HUMAN 40S ribosomal protein S27 OS=Homo sapiens OX=9606 GN=RPS27 PE=1 SV=3	1	2	2	9.461	84	84	0	14.3	256500000
K7ELD9;K7ENG9;K7ELS8;O43760	K7ELD9;K7ENG9;K7ELS8;O43760	Synaptogyrin-2	SYNGR2	tr|K7ELD9|K7ELD9_HUMAN Synaptogyrin-2 OS=Homo sapiens OX=9606 GN=SYNGR2 PE=1 SV=1;tr|K7ENG9|K7ENG9_HUMAN Synaptogyrin-2 OS=Homo sapiens OX=9606 GN=SYNGR2 PE=1 SV=1;tr|K7ELS8|K7ELS8_HUMAN Synaptogyrin-2 (Fragment) OS=Homo sapiens OX=9606 GN=SYNGR2 PE=1 SV=1	4	1	1	6.7436	65	65;113;135;224	0	12.3	253240000
M0R210;P62249;M0QX76;M0R1M5;M0R3H0	M0R210;P62249;M0QX76;M0R1M5;M0R3H0	40S ribosomal protein S16	RPS16	tr|M0R210|M0R210_HUMAN 40S ribosomal protein S16 OS=Homo sapiens OX=9606 GN=RPS16 PE=1 SV=1;sp|P62249|RS16_HUMAN 40S ribosomal protein S16 OS=Homo sapiens OX=9606 GN=RPS16 PE=1 SV=2;tr|M0QX76|M0QX76_HUMAN 40S ribosomal protein S16 (Fragment) OS=Homo sapien	5	2	2	14.419	129	129;146;50;85;100	0	17.8	234070000
G3V2G6;G3V234;Q8TC12	G3V2G6;G3V234;Q8TC12	Retinol dehydrogenase 11	RDH11	tr|G3V2G6|G3V2G6_HUMAN Retinol dehydrogenase 11 (Fragment) OS=Homo sapiens OX=9606 GN=RDH11 PE=1 SV=1;tr|G3V234|G3V234_HUMAN Retinol dehydrogenase 11 (Fragment) OS=Homo sapiens OX=9606 GN=RDH11 PE=1 SV=8;sp|Q8TC12|RDH11_HUMAN Retinol dehydrogenase 11 OS=Ho	3	1	1	19.958	178	178;186;318	0	7.3	228620000
K7ENJ4;K7EK77;P25705	K7ENJ4;K7EK77;P25705	ATP synthase subunit alpha, mitochondrial	ATP5A1	tr|K7ENJ4|K7ENJ4_HUMAN ATP synthase subunit alpha, mitochondrial (Fragment) OS=Homo sapiens OX=9606 GN=ATP5F1A PE=1 SV=1;tr|K7EK77|K7EK77_HUMAN ATP synthase subunit alpha, mitochondrial (Fragment) OS=Homo sapiens OX=9606 GN=ATP5F1A PE=1 SV=1;sp|P25705|ATPA	3	1	1	21.339	199	199;207;553	0	3.5	201710000
O00264	O00264	Membrane-associated progesterone receptor component 1	PGRMC1	sp|O00264|PGRC1_HUMAN Membrane-associated progesterone receptor component 1 OS=Homo sapiens OX=9606 GN=PGRMC1 PE=1 SV=3	1	3	3	21.671	195	195	0	8.7	194370000
Q8NC51	Q8NC51	Plasminogen activator inhibitor 1 RNA-binding protein	SERBP1	sp|Q8NC51|PAIRB_HUMAN Plasminogen activator inhibitor 1 RNA-binding protein OS=Homo sapiens OX=9606 GN=SERBP1 PE=1 SV=2	1	1	1	44.965	408	408	0	4.4	158620000
Q5JR95;P62241	Q5JR95;P62241	40S ribosomal protein S8	RPS8	tr|Q5JR95|Q5JR95_HUMAN 40S ribosomal protein S8 OS=Homo sapiens OX=9606 GN=RPS8 PE=1 SV=1;sp|P62241|RS8_HUMAN 40S ribosomal protein S8 OS=Homo sapiens OX=9606 GN=RPS8 PE=1 SV=2	2	2	2	21.879	188	188;208	0	10.6	133170000
H0Y4P7;D6RGG3;Q99715	H0Y4P7;D6RGG3;Q99715	Collagen alpha-1(XII) chain	COL12A1	tr|H0Y4P7|H0Y4P7_HUMAN Collagen alpha-1(XII) chain (Fragment) OS=Homo sapiens OX=9606 GN=COL12A1 PE=1 SV=1;tr|D6RGG3|D6RGG3_HUMAN Collagen alpha-1(XII) chain OS=Homo sapiens OX=9606 GN=COL12A1 PE=1 SV=1;sp|Q99715|COCA1_HUMAN Collagen alpha-1(XII) chain OS=	3	1	1	70.797	638	638;3062;3063	0.0061538	1.9	131750000
G3V1B3;M0R181;P46778	G3V1B3;M0R181;P46778	60S ribosomal protein L21	RPL21	tr|G3V1B3|G3V1B3_HUMAN 60S ribosomal protein L21 OS=Homo sapiens OX=9606 GN=RPL21 PE=1 SV=1;tr|M0R181|M0R181_HUMAN 60S ribosomal protein L21 (Fragment) OS=Homo sapiens OX=9606 GN=RPL21 PE=1 SV=1;sp|P46778|RL21_HUMAN 60S ribosomal protein L21 OS=Homo sapien	3	1	1	9.8864	87	87;122;160	0	12.6	125410000
H0Y8X9;H0Y9S7;H0Y9V7;B4E2Q0;P98194	H0Y8X9;H0Y9S7;H0Y9V7;B4E2Q0;P98194	Calcium-transporting ATPase;Calcium-transporting ATPase type 2C member 1	ATP2C1	tr|H0Y8X9|H0Y8X9_HUMAN Calcium-transporting ATPase type 2C member 1 (Fragment) OS=Homo sapiens OX=9606 GN=ATP2C1 PE=1 SV=1;tr|H0Y9S7|H0Y9S7_HUMAN Calcium-transporting ATPase type 2C member 1 (Fragment) OS=Homo sapiens OX=9606 GN=ATP2C1 PE=1 SV=1;tr|H0Y9V7|	5	1	1	23.902	215	215;314;903;953;919	0	5.1	118620000
Q12906;K7ERM6;K7ENK6;K7EM82;K7EJ09;K7ER69;K7EKJ9	Q12906;K7ERM6;K7ENK6;K7EM82;K7EJ09;K7ER69;K7EKJ9	Interleukin enhancer-binding factor 3	ILF3	sp|Q12906|ILF3_HUMAN Interleukin enhancer-binding factor 3 OS=Homo sapiens OX=9606 GN=ILF3 PE=1 SV=3;tr|K7ERM6|K7ERM6_HUMAN Interleukin enhancer-binding factor 3 (Fragment) OS=Homo sapiens OX=9606 GN=ILF3 PE=1 SV=8;tr|K7ENK6|K7ENK6_HUMAN Interleukin enhanc	7	1	1	95.337	894	894;77;79;99;122;161;254	0	0.8	105730000
O75678	O75678	Ret finger protein-like 2	RFPL2	sp|O75678|RFPL2_HUMAN Ret finger protein-like 2 OS=Homo sapiens OX=9606 GN=RFPL2 PE=2 SV=3	1	1	1	42.077	378	378	0	2.9	104290000
H7C3Q8;A0A087X1H5;Q15057;Q96P50	H7C3Q8;A0A087X1H5;Q15057;Q96P50	Arf-GAP with coiled-coil, ANK repeat and PH domain-containing protein 2;Arf-GAP with coiled-coil, ANK repeat and PH domain-containing protein 3	ACAP2;ACAP3	tr|H7C3Q8|H7C3Q8_HUMAN Arf-GAP with coiled-coil, ANK repeat and PH domain-containing protein 2 (Fragment) OS=Homo sapiens OX=9606 GN=ACAP2 PE=1 SV=1;tr|A0A087X1H5|A0A087X1H5_HUMAN Arf-GAP with coiled-coil, ANK repeat and PH domain-containing protein 2 OS=H	4	1	1	29.588	256	256;777;778;834	0	4.3	102790000
H0Y8C3;Q9NZJ7	H0Y8C3;Q9NZJ7	Mitochondrial carrier homolog 1	MTCH1	tr|H0Y8C3|H0Y8C3_HUMAN Mitochondrial carrier homolog 1 (Fragment) OS=Homo sapiens OX=9606 GN=MTCH1 PE=1 SV=1;sp|Q9NZJ7|MTCH1_HUMAN Mitochondrial carrier homolog 1 OS=Homo sapiens OX=9606 GN=MTCH1 PE=1 SV=1	2	1	1	43.121	394	394;389	0.0032468	2.5	101420000
P30101;H7BZJ3	P30101	Protein disulfide-isomerase A3	PDIA3	sp|P30101|PDIA3_HUMAN Protein disulfide-isomerase A3 OS=Homo sapiens OX=9606 GN=PDIA3 PE=1 SV=4	2	4	4	56.782	505	505;123	0	7.7	99210000
X6RFL8;P61106	X6RFL8;P61106	Ras-related protein Rab-14	RAB14	tr|X6RFL8|X6RFL8_HUMAN Ras-related protein Rab-14 (Fragment) OS=Homo sapiens OX=9606 GN=RAB14 PE=1 SV=1;sp|P61106|RAB14_HUMAN Ras-related protein Rab-14 OS=Homo sapiens OX=9606 GN=RAB14 PE=1 SV=4	2	2	2	20.409	181	181;215	0	11.6	98298000
M0QXK2;M0R221;M0R2B8;M0QZG7;M0R268;P09012	M0QXK2;M0R221;M0R2B8;M0QZG7;M0R268;P09012	U1 small nuclear ribonucleoprotein A	SNRPA	tr|M0QXK2|M0QXK2_HUMAN U1 small nuclear ribonucleoprotein A (Fragment) OS=Homo sapiens OX=9606 GN=SNRPA PE=1 SV=8;tr|M0R221|M0R221_HUMAN U1 small nuclear ribonucleoprotein A (Fragment) OS=Homo sapiens OX=9606 GN=SNRPA PE=1 SV=1;tr|M0R2B8|M0R2B8_HUMAN U1 sm	6	1	1	14.547	128	128;142;148;184;256;282	0	6.2	93808000
Q10471;F8VUJ3;Q8N4A0	Q10471;F8VUJ3;Q8N4A0	Polypeptide N-acetylgalactosaminyltransferase 2;Polypeptide N-acetylgalactosaminyltransferase 2 soluble form;Polypeptide N-acetylgalactosaminyltransferase;Polypeptide N-acetylgalactosaminyltransferase 4	GALNT2;POC1B-GALNT4;GALNT4	sp|Q10471|GALT2_HUMAN Polypeptide N-acetylgalactosaminyltransferase 2 OS=Homo sapiens OX=9606 GN=GALNT2 PE=1 SV=1;tr|F8VUJ3|F8VUJ3_HUMAN Polypeptide N-acetylgalactosaminyltransferase OS=Homo sapiens OX=9606 GN=POC1B-GALNT4 PE=3 SV=1;sp|Q8N4A0|GALT4_HUMAN P	3	2	2	64.732	571	571;575;578	0	3.7	93665000
J3QSB4;P26373	J3QSB4;P26373	60S ribosomal protein L13	RPL13	tr|J3QSB4|J3QSB4_HUMAN 60S ribosomal protein L13 (Fragment) OS=Homo sapiens OX=9606 GN=RPL13 PE=1 SV=1;sp|P26373|RL13_HUMAN 60S ribosomal protein L13 OS=Homo sapiens OX=9606 GN=RPL13 PE=1 SV=4	2	1	1	14.692	126	126;211	0	8.7	91564000
Q96CS3;D6RBG6	Q96CS3;D6RBG6	FAS-associated factor 2	FAF2	sp|Q96CS3|FAF2_HUMAN FAS-associated factor 2 OS=Homo sapiens OX=9606 GN=FAF2 PE=1 SV=2;tr|D6RBG6|D6RBG6_HUMAN FAS-associated factor 2 (Fragment) OS=Homo sapiens OX=9606 GN=FAF2 PE=1 SV=1	2	2	2	52.623	445	445;48	0	7.9	86342000
C9JQQ5;B5MCN0;Q8NHH9;H7C3A2	C9JQQ5;B5MCN0;Q8NHH9;H7C3A2	Atlastin-2	ATL2	tr|C9JQQ5|C9JQQ5_HUMAN Atlastin-2 (Fragment) OS=Homo sapiens OX=9606 GN=ATL2 PE=1 SV=1;tr|B5MCN0|B5MCN0_HUMAN Atlastin-2 OS=Homo sapiens OX=9606 GN=ATL2 PE=1 SV=1;sp|Q8NHH9|ATLA2_HUMAN Atlastin-2 OS=Homo sapiens OX=9606 GN=ATL2 PE=1 SV=2;tr|H7C3A2|H7C3A2_H	4	3	3	20.3	175	175;413;583;258	0	20.6	86081000
A0A0U1RQT9;C9JYN0;Q16563	A0A0U1RQT9;C9JYN0;Q16563	Synaptophysin-like protein 1	SYPL1	tr|A0A0U1RQT9|A0A0U1RQT9_HUMAN Synaptophysin-like protein 1 (Fragment) OS=Homo sapiens OX=9606 GN=SYPL1 PE=1 SV=1;tr|C9JYN0|C9JYN0_HUMAN Synaptophysin-like protein 1 OS=Homo sapiens OX=9606 GN=SYPL1 PE=1 SV=1;sp|Q16563|SYPL1_HUMAN Synaptophysin-like protei	3	1	1	14.967	135	135;224;259	0	8.1	86007000
A0A7P0T8L6;A0A7P0TBB1;A0A7P0TA76;O95573	A0A7P0T8L6;A0A7P0TBB1;A0A7P0TA76;O95573	Long-chain-fatty-acid--CoA ligase 3	ACSL3	tr|A0A7P0T8L6|A0A7P0T8L6_HUMAN Long-chain-fatty-acid--CoA ligase 3 OS=Homo sapiens OX=9606 GN=ACSL3 PE=4 SV=1;tr|A0A7P0TBB1|A0A7P0TBB1_HUMAN Long-chain-fatty-acid--CoA ligase 3 OS=Homo sapiens OX=9606 GN=ACSL3 PE=4 SV=1;tr|A0A7P0TA76|A0A7P0TA76_HUMAN Long-	4	1	1	62.824	568	568;695;712;720	0.006192	2.3	83973000
K7EQ66;K7ELZ9;K7ENM2;A0A0C4DGP7;K7EMW4;Q969V3	K7EQ66;K7ELZ9;K7ENM2;A0A0C4DGP7;K7EMW4;Q969V3	Nicalin	NCLN	tr|K7EQ66|K7EQ66_HUMAN Nicalin (Fragment) OS=Homo sapiens OX=9606 GN=NCLN PE=1 SV=1;tr|K7ELZ9|K7ELZ9_HUMAN Nicalin (Fragment) OS=Homo sapiens OX=9606 GN=NCLN PE=1 SV=1;tr|K7ENM2|K7ENM2_HUMAN Nicalin (Fragment) OS=Homo sapiens OX=9606 GN=NCLN PE=1 SV=1;tr|A	6	1	1	12.478	110	110;282;328;350;489;563	0	12.7	81656000
A0A7I2YQK6;A0A7I2V599;A0A7I2V2X6;P10809	A0A7I2YQK6;A0A7I2V599;A0A7I2V2X6;P10809	60 kDa heat shock protein, mitochondrial	HSPD1	tr|A0A7I2YQK6|A0A7I2YQK6_HUMAN 60 kDa chaperonin OS=Homo sapiens OX=9606 GN=HSPD1 PE=1 SV=1;tr|A0A7I2V599|A0A7I2V599_HUMAN 60 kDa chaperonin OS=Homo sapiens OX=9606 GN=HSPD1 PE=1 SV=1;tr|A0A7I2V2X6|A0A7I2V2X6_HUMAN 60 kDa chaperonin OS=Homo sapiens OX=9606	4	1	1	51.233	482	482;537;541;573	0	2.5	80069000
Q9UBM7	Q9UBM7	7-dehydrocholesterol reductase	DHCR7	sp|Q9UBM7|DHCR7_HUMAN 7-dehydrocholesterol reductase OS=Homo sapiens OX=9606 GN=DHCR7 PE=1 SV=1	1	1	1	54.489	475	475	0	1.7	77158000
E7ERK3;P54289	E7ERK3;P54289	Voltage-dependent calcium channel subunit alpha-2/delta-1;Voltage-dependent calcium channel subunit alpha-2-1;Voltage-dependent calcium channel subunit delta-1	CACNA2D1	tr|E7ERK3|E7ERK3_HUMAN Voltage-dependent calcium channel subunit alpha-2/delta-1 OS=Homo sapiens OX=9606 GN=CACNA2D1 PE=1 SV=1;sp|P54289|CA2D1_HUMAN Voltage-dependent calcium channel subunit alpha-2/delta-1 OS=Homo sapiens OX=9606 GN=CACNA2D1 PE=1 SV=3	2	1	1	34.62	309	309;1103	0	2.3	74165000
H7C3X5;E9PNU4;Q13190	H7C3X5;E9PNU4;Q13190	Syntaxin-5	STX5	tr|H7C3X5|H7C3X5_HUMAN Syntaxin-5 (Fragment) OS=Homo sapiens OX=9606 GN=STX5 PE=1 SV=2;tr|E9PNU4|E9PNU4_HUMAN Syntaxin-5 OS=Homo sapiens OX=9606 GN=STX5 PE=1 SV=1;sp|Q13190|STX5_HUMAN Syntaxin-5 OS=Homo sapiens OX=9606 GN=STX5 PE=1 SV=2	3	1	1	25.618	228	228;250;355	0.006135	3.5	69904000
Q7Z6Z7	Q7Z6Z7	E3 ubiquitin-protein ligase HUWE1	HUWE1	sp|Q7Z6Z7|HUWE1_HUMAN E3 ubiquitin-protein ligase HUWE1 OS=Homo sapiens OX=9606 GN=HUWE1 PE=1 SV=3	1	1	1	481.89	4374	4374	0	0.3	66408000
A2A3R5;P62753	A2A3R5;P62753	40S ribosomal protein S6	RPS6	tr|A2A3R5|A2A3R5_HUMAN 40S ribosomal protein S6 OS=Homo sapiens OX=9606 GN=RPS6 PE=1 SV=1;sp|P62753|RS6_HUMAN 40S ribosomal protein S6 OS=Homo sapiens OX=9606 GN=RPS6 PE=1 SV=1	2	1	1	24.968	218	218;249	0	5.5	65055000
E9PB61;Q86V81	E9PB61;Q86V81	THO complex subunit 4	ALYREF	tr|E9PB61|E9PB61_HUMAN THO complex subunit 4 OS=Homo sapiens OX=9606 GN=ALYREF PE=1 SV=1;sp|Q86V81|THOC4_HUMAN THO complex subunit 4 OS=Homo sapiens OX=9606 GN=ALYREF PE=1 SV=3	2	1	1	27.557	264	264;257	0	6.8	63754000
A0A2R8Y6J3;P46777	A0A2R8Y6J3;P46777	60S ribosomal protein L5	RPL5	tr|A0A2R8Y6J3|A0A2R8Y6J3_HUMAN 60S ribosomal protein L5 (Fragment) OS=Homo sapiens OX=9606 GN=RPL5 PE=1 SV=1;sp|P46777|RL5_HUMAN 60S ribosomal protein L5 OS=Homo sapiens OX=9606 GN=RPL5 PE=1 SV=3	2	1	1	27.045	238	238;297	0	3.4	63313000
C9JMD7;C9JSP1;C9JQ75;C9J0M4;P51572;A0A2R8Y5M6	C9JMD7;C9JSP1;C9JQ75;C9J0M4;P51572;A0A2R8Y5M6	B-cell receptor-associated protein 31	BCAP31	tr|C9JMD7|C9JMD7_HUMAN B-cell receptor-associated protein (Fragment) OS=Homo sapiens OX=9606 GN=BCAP31 PE=1 SV=1;tr|C9JSP1|C9JSP1_HUMAN B-cell receptor-associated protein (Fragment) OS=Homo sapiens OX=9606 GN=BCAP31 PE=1 SV=1;tr|C9JQ75|C9JQ75_HUMAN B-cell	6	2	2	20.184	178	178;182;187;188;246;211	0	11.2	61697000
Q99805	Q99805	Transmembrane 9 superfamily member 2	TM9SF2	sp|Q99805|TM9S2_HUMAN Transmembrane 9 superfamily member 2 OS=Homo sapiens OX=9606 GN=TM9SF2 PE=1 SV=1	1	1	1	75.775	663	663	0	1.2	59622000
H0YAS9;Q15006	H0YAS9;Q15006	ER membrane protein complex subunit 2	EMC2	tr|H0YAS9|H0YAS9_HUMAN ER membrane protein complex subunit 2 (Fragment) OS=Homo sapiens OX=9606 GN=EMC2 PE=1 SV=1;sp|Q15006|EMC2_HUMAN ER membrane protein complex subunit 2 OS=Homo sapiens OX=9606 GN=EMC2 PE=1 SV=1	2	1	1	15.931	135	135;297	0	8.9	56610000
Q15293	Q15293	Reticulocalbin-1	RCN1	sp|Q15293|RCN1_HUMAN Reticulocalbin-1 OS=Homo sapiens OX=9606 GN=RCN1 PE=1 SV=1	1	1	1	38.89	331	331	0	4.8	56180000
Q99459	Q99459	Cell division cycle 5-like protein	CDC5L	sp|Q99459|CDC5L_HUMAN Cell division cycle 5-like protein OS=Homo sapiens OX=9606 GN=CDC5L PE=1 SV=2	1	1	1	92.25	802	802	0	1.1	53368000
F8W914;Q9NQC3;A0A0U1RQR6;H7C106	F8W914;Q9NQC3;A0A0U1RQR6;H7C106	Reticulon;Reticulon-4	RTN4	tr|F8W914|F8W914_HUMAN Reticulon OS=Homo sapiens OX=9606 GN=RTN4 PE=1 SV=1;sp|Q9NQC3|RTN4_HUMAN Reticulon-4 OS=Homo sapiens OX=9606 GN=RTN4 PE=1 SV=2;tr|A0A0U1RQR6|A0A0U1RQR6_HUMAN Reticulon (Fragment) OS=Homo sapiens OX=9606 GN=RTN4 PE=1 SV=1;tr|H7C106|H7	4	2	2	37.144	345	345;1192;127;203	0	6.1	52142000
C9JB90;C9JU14;J3KR73;Q9NRW1;P20340;Q14964	C9JB90;C9JU14;J3KR73;Q9NRW1;P20340;Q14964	Ras-related protein Rab-6B;Ras-related protein Rab-6A;Ras-related protein Rab-39A	RAB6B;RAB6A;RAB39A	tr|C9JB90|C9JB90_HUMAN Ras-related protein Rab-6B (Fragment) OS=Homo sapiens OX=9606 GN=RAB6B PE=4 SV=1;tr|C9JU14|C9JU14_HUMAN Ras-related protein Rab-6B (Fragment) OS=Homo sapiens OX=9606 GN=RAB6B PE=1 SV=3;tr|J3KR73|J3KR73_HUMAN Ras-related protein Rab-6	6	1	1	5.8575	49	49;83;124;208;208;217	0	22.4	52035000
A0A0A0MTI1;Q15392	A0A0A0MTI1;Q15392	Delta(24)-sterol reductase	DHCR24	tr|A0A0A0MTI1|A0A0A0MTI1_HUMAN Delta(24)-sterol reductase OS=Homo sapiens OX=9606 GN=DHCR24 PE=1 SV=1;sp|Q15392|DHC24_HUMAN Delta(24)-sterol reductase OS=Homo sapiens OX=9606 GN=DHCR24 PE=1 SV=2	2	1	1	61.446	528	528;516	0.0035842	1.3	51167000
A0A3B3ITT5;P47914	A0A3B3ITT5;P47914	60S ribosomal protein L29	RPL29	tr|A0A3B3ITT5|A0A3B3ITT5_HUMAN 60S ribosomal protein L29 OS=Homo sapiens OX=9606 GN=RPL29 PE=1 SV=1;sp|P47914|RL29_HUMAN 60S ribosomal protein L29 OS=Homo sapiens OX=9606 GN=RPL29 PE=1 SV=2	2	1	1	18.512	167	167;159	0	4.8	48505000
Q9BVK6	Q9BVK6	Transmembrane emp24 domain-containing protein 9	TMED9	sp|Q9BVK6|TMED9_HUMAN Transmembrane emp24 domain-containing protein 9 OS=Homo sapiens OX=9606 GN=TMED9 PE=1 SV=2	1	1	1	27.277	235	235	0	4.7	47989000
A0A6Q8PGS9;A0A6Q8PGA3;A0A6Q8PGV8;A0A6Q8PFJ4;O95140	A0A6Q8PGS9;A0A6Q8PGA3;A0A6Q8PGV8;A0A6Q8PFJ4;O95140	Mitofusin-2	MFN2	tr|A0A6Q8PGS9|A0A6Q8PGS9_HUMAN Mitofusin-2 OS=Homo sapiens OX=9606 GN=MFN2 PE=1 SV=1;tr|A0A6Q8PGA3|A0A6Q8PGA3_HUMAN Mitofusin-2 OS=Homo sapiens OX=9606 GN=MFN2 PE=1 SV=1;tr|A0A6Q8PGV8|A0A6Q8PGV8_HUMAN Mitofusin-2 OS=Homo sapiens OX=9606 GN=MFN2 PE=1 SV=1;t	5	1	1	73.499	642	642;690;801;808;757	0	1.2	46618000
A0A0D9SFE5;E9PBF6;P20700;A0A0D9SFY5	A0A0D9SFE5;E9PBF6;P20700;A0A0D9SFY5	Lamin-B1	LMNB1	tr|A0A0D9SFE5|A0A0D9SFE5_HUMAN Lamin B1, isoform CRA_a OS=Homo sapiens OX=9606 GN=LMNB1 PE=1 SV=1;tr|E9PBF6|E9PBF6_HUMAN Lamin-B1 OS=Homo sapiens OX=9606 GN=LMNB1 PE=1 SV=1;sp|P20700|LMNB1_HUMAN Lamin-B1 OS=Homo sapiens OX=9606 GN=LMNB1 PE=1 SV=2;tr|A0A0D9	4	3	3	37.581	329	329;387;586;166	0	9.4	45564000
K7EKG4;O96008	K7EKG4;O96008	Mitochondrial import receptor subunit TOM40 homolog	TOMM40	tr|K7EKG4|K7EKG4_HUMAN Mitochondrial import receptor subunit TOM40 homolog (Fragment) OS=Homo sapiens OX=9606 GN=TOMM40 PE=1 SV=1;sp|O96008|TOM40_HUMAN Mitochondrial import receptor subunit TOM40 homolog OS=Homo sapiens OX=9606 GN=TOMM40 PE=1 SV=1	2	1	1	18.171	168	168;361	0	8.3	43464000
P20337	P20337	Ras-related protein Rab-3B	RAB3B	sp|P20337|RAB3B_HUMAN Ras-related protein Rab-3B OS=Homo sapiens OX=9606 GN=RAB3B PE=1 SV=2	1	1	1	24.758	219	219	0	7.3	42707000
F5GX39;E7EQ72;Q15363	F5GX39;E7EQ72;Q15363	Transmembrane emp24 domain-containing protein 2	TMED2	tr|F5GX39|F5GX39_HUMAN Transmembrane emp24 domain-containing protein 2 OS=Homo sapiens OX=9606 GN=TMED2 PE=1 SV=1;tr|E7EQ72|E7EQ72_HUMAN Transmembrane emp24 domain-containing protein 2 (Fragment) OS=Homo sapiens OX=9606 GN=TMED2 PE=1 SV=2;sp|Q15363|TMED2_H	3	1	1	13.631	116	116;166;201	0.0033113	7.8	40621000
P52907	P52907	F-actin-capping protein subunit alpha-1	CAPZA1	sp|P52907|CAZA1_HUMAN F-actin-capping protein subunit alpha-1 OS=Homo sapiens OX=9606 GN=CAPZA1 PE=1 SV=3	1	1	1	32.922	286	286	0	6.3	39497000
F8WF48;F8WCJ7;Q99442	F8WF48;F8WCJ7;Q99442	Translocation protein SEC62	SEC62	tr|F8WF48|F8WF48_HUMAN Translocation protein SEC62 OS=Homo sapiens OX=9606 GN=SEC62 PE=1 SV=1;tr|F8WCJ7|F8WCJ7_HUMAN Translocation protein SEC62 OS=Homo sapiens OX=9606 GN=SEC62 PE=1 SV=1;sp|Q99442|SEC62_HUMAN Translocation protein SEC62 OS=Homo sapiens OX	3	1	1	9.8703	85	85;101;399	0	9.4	38774000
Q9HD45	Q9HD45	Transmembrane 9 superfamily member 3	TM9SF3	sp|Q9HD45|TM9S3_HUMAN Transmembrane 9 superfamily member 3 OS=Homo sapiens OX=9606 GN=TM9SF3 PE=1 SV=2	1	1	1	67.887	589	589	0	1.2	38157000
A0A2R8Y6G6;P06733	A0A2R8Y6G6;P06733	Alpha-enolase	ENO1	tr|A0A2R8Y6G6|A0A2R8Y6G6_HUMAN 2-phospho-D-glycerate hydro-lyase OS=Homo sapiens OX=9606 GN=ENO1 PE=1 SV=1;sp|P06733|ENOA_HUMAN Alpha-enolase OS=Homo sapiens OX=9606 GN=ENO1 PE=1 SV=2	2	1	1	47.327	434	434;434	0	1.8	36353000
I3L0N3;P46459	I3L0N3;P46459	Vesicle-fusing ATPase	NSF	tr|I3L0N3|I3L0N3_HUMAN Vesicle-fusing ATPase OS=Homo sapiens OX=9606 GN=NSF PE=1 SV=1;sp|P46459|NSF_HUMAN Vesicle-fusing ATPase OS=Homo sapiens OX=9606 GN=NSF PE=1 SV=3	2	1	1	82.091	739	739;744	0.0060423	1.5	36281000
E9PKG1;Q99873	E9PKG1;Q99873	Protein arginine N-methyltransferase 1	PRMT1	tr|E9PKG1|E9PKG1_HUMAN Protein arginine N-methyltransferase 1 OS=Homo sapiens OX=9606 GN=PRMT1 PE=1 SV=1;sp|Q99873|ANM1_HUMAN Protein arginine N-methyltransferase 1 OS=Homo sapiens OX=9606 GN=PRMT1 PE=1 SV=3	2	1	1	37.709	325	325;371	0	4.6	36222000
Q3ZAQ7	Q3ZAQ7	Vacuolar ATPase assembly integral membrane protein VMA21	VMA21	sp|Q3ZAQ7|VMA21_HUMAN Vacuolar ATPase assembly integral membrane protein VMA21 OS=Homo sapiens OX=9606 GN=VMA21 PE=1 SV=1	1	1	1	11.354	101	101	0	11.9	35774000
Q9HBH5	Q9HBH5	Retinol dehydrogenase 14	RDH14	sp|Q9HBH5|RDH14_HUMAN Retinol dehydrogenase 14 OS=Homo sapiens OX=9606 GN=RDH14 PE=1 SV=1	1	1	1	36.864	336	336	0	3.9	35694000
A0A7P0Z497;A0A7P0TB45;P23284;A0A7P0T7U3	A0A7P0Z497;A0A7P0TB45;P23284;A0A7P0T7U3	Peptidyl-prolyl cis-trans isomerase B	PPIB	tr|A0A7P0Z497|A0A7P0Z497_HUMAN Peptidyl-prolyl cis-trans isomerase B OS=Homo sapiens OX=9606 GN=PPIB PE=4 SV=1;tr|A0A7P0TB45|A0A7P0TB45_HUMAN Peptidyl-prolyl cis-trans isomerase B OS=Homo sapiens OX=9606 GN=PPIB PE=4 SV=1;sp|P23284|PPIB_HUMAN Peptidyl-prol	4	2	2	20.21	181	181;216;216;123	0	12.2	34732000
A8MXN1;Q96HR9	A8MXN1;Q96HR9	Receptor expression-enhancing protein;Receptor expression-enhancing protein 6	REEP6	tr|A8MXN1|A8MXN1_HUMAN Receptor expression-enhancing protein (Fragment) OS=Homo sapiens OX=9606 GN=REEP6 PE=1 SV=2;sp|Q96HR9|REEP6_HUMAN Receptor expression-enhancing protein 6 OS=Homo sapiens OX=9606 GN=REEP6 PE=1 SV=2	2	1	1	15.5	139	139;211	0.0035336	5.8	33357000
H0YNX5;H0YNA5;H0YNG3;P67812	H0YNX5;H0YNA5;H0YNG3;P67812	Signal peptidase complex catalytic subunit SEC11;Signal peptidase I;Signal peptidase complex catalytic subunit SEC11A	SEC11A	tr|H0YNX5|H0YNX5_HUMAN Signal peptidase complex catalytic subunit SEC11 (Fragment) OS=Homo sapiens OX=9606 GN=SEC11A PE=1 SV=1;tr|H0YNA5|H0YNA5_HUMAN Endopeptidase SP18 (Fragment) OS=Homo sapiens OX=9606 GN=SEC11A PE=1 SV=1;tr|H0YNG3|H0YNG3_HUMAN Signal pe	4	1	1	11.986	106	106;135;163;179	0	7.5	33247000
P33908	P33908	Mannosyl-oligosaccharide 1,2-alpha-mannosidase IA	MAN1A1	sp|P33908|MA1A1_HUMAN Mannosyl-oligosaccharide 1,2-alpha-mannosidase IA OS=Homo sapiens OX=9606 GN=MAN1A1 PE=1 SV=3	1	1	1	72.968	653	653	0.0033784	1.2	33014000
D6R9B6;D6RB09;E9PFI5;H0Y9Y4;D6RG13;D6RAT0;P61247	D6R9B6;D6RB09;E9PFI5;H0Y9Y4;D6RG13;D6RAT0;P61247	40S ribosomal protein S3a	RPS3A	tr|D6R9B6|D6R9B6_HUMAN 40S ribosomal protein S3a OS=Homo sapiens OX=9606 GN=RPS3A PE=1 SV=1;tr|D6RB09|D6RB09_HUMAN 40S ribosomal protein S3a (Fragment) OS=Homo sapiens OX=9606 GN=RPS3A PE=1 SV=8;tr|E9PFI5|E9PFI5_HUMAN 40S ribosomal protein S3a OS=Homo sapi	7	1	1	16.536	145	145;193;205;208;223;227;264	0	5.5	32609000
A0A7I2V4D7;A0A0G2JP90;A0A087WW46;A0A7I2V3P4;A0A7I2V4T6;A0A7I2V2Z5;A0A7I2V6B0;J3KN36;A0A0G2JN29;A0A087X117;Q15155;P69849;Q5JPE7	A0A7I2V4D7;A0A0G2JP90;A0A087WW46;A0A7I2V3P4;A0A7I2V4T6;A0A7I2V2Z5;A0A7I2V6B0;J3KN36;A0A0G2JN29;A0A087X117;Q15155;P69849;Q5JPE7	Nodal modulator 1;Nodal modulator 3;Nodal modulator 2	NOMO1;NOMO3;NOMO2	tr|A0A7I2V4D7|A0A7I2V4D7_HUMAN Nodal modulator 3 OS=Homo sapiens OX=9606 GN=NOMO3 PE=1 SV=1;tr|A0A0G2JP90|A0A0G2JP90_HUMAN Nodal modulator 1 OS=Homo sapiens OX=9606 GN=NOMO1 PE=1 SV=1;tr|A0A087WW46|A0A087WW46_HUMAN Nodal modulator 1 OS=Homo sapiens OX=9606	13	1	1	87.5	800	800;1100;1100;1162;1176;1182;1191;1267;1267;1267;1222;1222;1267	0.0058651	1.4	31574000
G3V5K8;B4DJK0;B4DUA4;Q13243	G3V5K8;B4DJK0;B4DUA4;Q13243	Serine/arginine-rich splicing factor 5	SRSF5	tr|G3V5K8|G3V5K8_HUMAN Serine/arginine-rich-splicing factor 5 OS=Homo sapiens OX=9606 GN=SRSF5 PE=1 SV=1;tr|B4DJK0|B4DJK0_HUMAN Serine/arginine-rich-splicing factor 5 OS=Homo sapiens OX=9606 GN=SRSF5 PE=1 SV=1;tr|B4DUA4|B4DUA4_HUMAN Serine/arginine-rich-sp	4	1	1	11.587	99	99;124;138;272	0	12.1	31187000
Q96DI7	Q96DI7	U5 small nuclear ribonucleoprotein 40 kDa protein	SNRNP40	sp|Q96DI7|SNR40_HUMAN U5 small nuclear ribonucleoprotein 40 kDa protein OS=Homo sapiens OX=9606 GN=SNRNP40 PE=1 SV=1	1	1	1	39.31	357	357	0	3.4	30302000
C9JV50;E9PGZ4;A0A5F9ZHN7;Q9NTJ5	C9JV50;E9PGZ4;A0A5F9ZHN7;Q9NTJ5	Phosphatidylinositide phosphatase SAC1	SACM1L	tr|C9JV50|C9JV50_HUMAN Phosphatidylinositol-3-phosphatase SAC1 (Fragment) OS=Homo sapiens OX=9606 GN=SACM1L PE=1 SV=1;tr|E9PGZ4|E9PGZ4_HUMAN Phosphatidylinositol-3-phosphatase SAC1 OS=Homo sapiens OX=9606 GN=SACM1L PE=1 SV=1;tr|A0A5F9ZHN7|A0A5F9ZHN7_HUMAN	4	1	1	21.43	187	187;484;609;587	0.0032573	4.3	30005000
K7EMR7;Q7RTN0;O75298	K7EMR7;Q7RTN0;O75298	Reticulon;Reticulon-2	RTN2	tr|K7EMR7|K7EMR7_HUMAN Reticulon OS=Homo sapiens OX=9606 GN=RTN2 PE=1 SV=1;tr|Q7RTN0|Q7RTN0_HUMAN Reticulon OS=Homo sapiens OX=9606 GN=RTN2 PE=1 SV=1;sp|O75298|RTN2_HUMAN Reticulon-2 OS=Homo sapiens OX=9606 GN=RTN2 PE=1 SV=1	3	1	1	29.519	271	271;461;545	0.0031348	3.3	29996000
D6R9X9;D6RG19;P61927	D6R9X9;D6RG19;P61927	Ribosomal protein L37;60S ribosomal protein L37	RPL37	tr|D6R9X9|D6R9X9_HUMAN Ribosomal protein L37 OS=Homo sapiens OX=9606 GN=RPL37 PE=1 SV=1;tr|D6RG19|D6RG19_HUMAN Ribosomal protein L37 OS=Homo sapiens OX=9606 GN=RPL37 PE=1 SV=1;sp|P61927|RL37_HUMAN 60S ribosomal protein L37 OS=Homo sapiens OX=9606 GN=RPL37	3	1	1	8.4798	74	74;82;97	0.0035587	12.2	29949000
A0A087WVQ6;Q00610	A0A087WVQ6;Q00610	Clathrin heavy chain;Clathrin heavy chain 1	CLTC	tr|A0A087WVQ6|A0A087WVQ6_HUMAN Clathrin heavy chain OS=Homo sapiens OX=9606 GN=CLTC PE=1 SV=1;sp|Q00610|CLH1_HUMAN Clathrin heavy chain 1 OS=Homo sapiens OX=9606 GN=CLTC PE=1 SV=5	2	1	1	192.06	1679	1679;1675	0	0.7	29912000
H0YM51;A0A3B3IRW9;Q6P4E1	H0YM51;A0A3B3IRW9;Q6P4E1	Protein CASC4	CASC4	tr|H0YM51|H0YM51_HUMAN Golgi membrane protein 2 (Fragment) OS=Homo sapiens OX=9606 GN=GOLM2 PE=1 SV=1;tr|A0A3B3IRW9|A0A3B3IRW9_HUMAN Golgi membrane protein 2 OS=Homo sapiens OX=9606 GN=GOLM2 PE=1 SV=1;sp|Q6P4E1|GOLM2_HUMAN Protein GOLM2 OS=Homo sapiens OX=	3	1	1	17.827	161	161;317;436	0	7.5	29584000
H3BU53	H3BU53		MGA	tr|H3BU53|H3BU53_HUMAN MAX gene-associated protein (Fragment) OS=Homo sapiens OX=9606 GN=MGA PE=1 SV=1	1	1	1	127.14	1174	1174	0	1.2	29341000
Q5HYY5;Q96T21	Q5HYY5;Q96T21	Selenocysteine insertion sequence-binding protein 2	SECISBP2	tr|Q5HYY5|Q5HYY5_HUMAN Selenocysteine insertion sequence-binding protein 2 (Fragment) OS=Homo sapiens OX=9606 GN=SECISBP2 PE=1 SV=1;sp|Q96T21|SEBP2_HUMAN Selenocysteine insertion sequence-binding protein 2 OS=Homo sapiens OX=9606 GN=SECISBP2 PE=1 SV=2	2	1	1	30.492	275	275;854	0	6.9	29109000
K7ERG4;P62316	K7ERG4;P62316	Small nuclear ribonucleoprotein Sm D2	SNRPD2	tr|K7ERG4|K7ERG4_HUMAN Small nuclear ribonucleoprotein Sm D2 OS=Homo sapiens OX=9606 GN=SNRPD2 PE=1 SV=1;sp|P62316|SMD2_HUMAN Small nuclear ribonucleoprotein Sm D2 OS=Homo sapiens OX=9606 GN=SNRPD2 PE=1 SV=1	2	1	1	8.7769	78	78;118	0	24.4	27789000
A0A6I8PRS5;Q8N954	A0A6I8PRS5;Q8N954	G patch domain-containing protein 11	GPATCH11	tr|A0A6I8PRS5|A0A6I8PRS5_HUMAN Coiled-coil domain-containing protein 75 OS=Homo sapiens OX=9606 GN=GPATCH11 PE=1 SV=1;sp|Q8N954|GPT11_HUMAN G patch domain-containing protein 11 OS=Homo sapiens OX=9606 GN=GPATCH11 PE=1 SV=4	2	1	1	30.685	263	263;285	0	7.2	27166000
A0A7P0P5T6	A0A7P0P5T6			tr|A0A7P0P5T6|A0A7P0P5T6_HUMAN Homeobox protein Nkx-2.1 OS=Homo sapiens OX=9606 GN=NKX2-1 PE=4 SV=1	1	1	1	3.4308	35	35	0.0058309	20	26346000
Q15393	Q15393	Splicing factor 3B subunit 3	SF3B3	sp|Q15393|SF3B3_HUMAN Splicing factor 3B subunit 3 OS=Homo sapiens OX=9606 GN=SF3B3 PE=1 SV=4	1	1	1	135.58	1217	1217	0.0060606	1.1	25785000
P24534	P24534	Elongation factor 1-beta	EEF1B2	sp|P24534|EF1B_HUMAN Elongation factor 1-beta OS=Homo sapiens OX=9606 GN=EEF1B2 PE=1 SV=3	1	1	1	24.763	225	225	0.0086207	5.8	25739000
D6RAA6;P57088	D6RAA6;P57088	Transmembrane protein 33	TMEM33	tr|D6RAA6|D6RAA6_HUMAN Transmembrane protein 33 (Fragment) OS=Homo sapiens OX=9606 GN=TMEM33 PE=1 SV=1;sp|P57088|TMM33_HUMAN Transmembrane protein 33 OS=Homo sapiens OX=9606 GN=TMEM33 PE=1 SV=2	2	1	1	25.223	222	222;247	0.005814	5.4	25653000
Q8IVM0	Q8IVM0	Coiled-coil domain-containing protein 50	CCDC50	sp|Q8IVM0|CCD50_HUMAN Coiled-coil domain-containing protein 50 OS=Homo sapiens OX=9606 GN=CCDC50 PE=1 SV=1	1	1	1	35.822	306	306	0	3.9	25337000
Q15008	Q15008	26S proteasome non-ATPase regulatory subunit 6	PSMD6	sp|Q15008|PSMD6_HUMAN 26S proteasome non-ATPase regulatory subunit 6 OS=Homo sapiens OX=9606 GN=PSMD6 PE=1 SV=1	1	1	1	45.531	389	389	0.0058997	3.1	25257000
H0YJN5	H0YJN5		RIPK3	tr|H0YJN5|H0YJN5_HUMAN Receptor-interacting serine/threonine-protein kinase 3 (Fragment) OS=Homo sapiens OX=9606 GN=RIPK3 PE=1 SV=1	1	1	1	17.559	162	162	0.0034014	5.6	25011000
J3QQM1;P62195	J3QQM1;P62195	26S protease regulatory subunit 8	PSMC5	tr|J3QQM1|J3QQM1_HUMAN 26S proteasome regulatory subunit 8 (Fragment) OS=Homo sapiens OX=9606 GN=PSMC5 PE=1 SV=1;sp|P62195|PRS8_HUMAN 26S proteasome regulatory subunit 8 OS=Homo sapiens OX=9606 GN=PSMC5 PE=1 SV=1	2	1	1	29.347	263	263;406	0	4.9	24981000
P49207	P49207	60S ribosomal protein L34	RPL34	sp|P49207|RL34_HUMAN 60S ribosomal protein L34 OS=Homo sapiens OX=9606 GN=RPL34 PE=1 SV=3	1	1	1	13.293	117	117	0	6	24580000
F8W079;H0YH81;P06576	F8W079;H0YH81;P06576	ATP synthase subunit beta;ATP synthase subunit beta, mitochondrial	ATP5B	tr|F8W079|F8W079_HUMAN ATP synthase subunit beta, mitochondrial (Fragment) OS=Homo sapiens OX=9606 GN=ATP5F1B PE=1 SV=1;tr|H0YH81|H0YH81_HUMAN ATP synthase subunit beta (Fragment) OS=Homo sapiens OX=9606 GN=ATP5F1B PE=1 SV=1;sp|P06576|ATPB_HUMAN ATP syntha	3	1	1	30.17	284	284;362;529	0	4.2	24087000
H0Y9D6;D6RJI5;Q9UBV7	H0Y9D6;D6RJI5;Q9UBV7	Beta-1,4-galactosyltransferase 7;Xylosylprotein 4-beta-galactosyltransferase	B4GALT7	tr|H0Y9D6|H0Y9D6_HUMAN Beta-1,4-galactosyltransferase 7 (Fragment) OS=Homo sapiens OX=9606 GN=B4GALT7 PE=1 SV=1;tr|D6RJI5|D6RJI5_HUMAN Beta-1,4-galactosyltransferase 7 OS=Homo sapiens OX=9606 GN=B4GALT7 PE=1 SV=1;sp|Q9UBV7|B4GT7_HUMAN Beta-1,4-galactosyltr	3	1	1	9.2014	77	77;170;327	0	10.4	23874000
Q8TEM1	Q8TEM1	Nuclear pore membrane glycoprotein 210	NUP210	sp|Q8TEM1|PO210_HUMAN Nuclear pore membrane glycoprotein 210 OS=Homo sapiens OX=9606 GN=NUP210 PE=1 SV=3	1	1	1	205.11	1887	1887	0	0.5	23453000
A0A2R8Y8B3;A0A2R8YDW2;A0A2R8Y521;A0A2R8Y212;F5GWX5;A0A2R8YFD8;A0A2U3TZM0;A0A2R8YFK9;A0A2R8Y5J0;A0A2R8Y425;A0A2R8Y445;A0A2R8Y8C1;A0A2R8YER1;A0A2R8YDJ9;A0A2R8YD40;A0A2R8Y5Z7;A0A2R8Y685;A0A2R8Y4X2;A0A0C4DGG9;Q14839	A0A2R8Y8B3;A0A2R8YDW2;A0A2R8Y521;A0A2R8Y212;F5GWX5;A0A2R8YFD8;A0A2U3TZM0;A0A2R8YFK9;A0A2R8Y5J0;A0A2R8Y425;A0A2R8Y445;A0A2R8Y8C1;A0A2R8YER1;A0A2R8YDJ9;A0A2R8YD40;A0A2R8Y5Z7;A0A2R8Y685;A0A2R8Y4X2;A0A0C4DGG9;Q14839	Chromodomain-helicase-DNA-binding protein 4	CHD4	tr|A0A2R8Y8B3|A0A2R8Y8B3_HUMAN DNA helicase OS=Homo sapiens OX=9606 GN=CHD4 PE=1 SV=1;tr|A0A2R8YDW2|A0A2R8YDW2_HUMAN Chromodomain-helicase-DNA-binding protein 4 (Fragment) OS=Homo sapiens OX=9606 GN=CHD4 PE=1 SV=1;tr|A0A2R8Y521|A0A2R8Y521_HUMAN DNA helicas	20	1	1	130.36	1147	1147;1215;1920;1914;1905;1903;1902;1899;1892;1889;1671;1669;1645;1554;1484;1425;1377;1262;1937;1912	0.0061162	0.7	23376000
Q5VTQ0	Q5VTQ0	Tetratricopeptide repeat protein 39B	TTC39B	sp|Q5VTQ0|TT39B_HUMAN Tetratricopeptide repeat protein 39B OS=Homo sapiens OX=9606 GN=TTC39B PE=1 SV=4	1	1	1	76.955	682	682	0.005848	1	22456000
A0A087WZN0;A0A087WUA4;A0A087WV67;O00124	A0A087WZN0;A0A087WUA4;A0A087WV67;O00124	UBX domain-containing protein 8	UBXN8	tr|A0A087WZN0|A0A087WZN0_HUMAN UBX domain-containing protein 8 OS=Homo sapiens OX=9606 GN=UBXN8 PE=4 SV=1;tr|A0A087WUA4|A0A087WUA4_HUMAN UBX domain-containing protein 8 OS=Homo sapiens OX=9606 GN=UBXN8 PE=1 SV=1;tr|A0A087WV67|A0A087WV67_HUMAN UBX domain-co	4	1	1	4.4412	42	42;229;270;270	0	47.6	21816000
Q9BVC6	Q9BVC6	Transmembrane protein 109	TMEM109	sp|Q9BVC6|TM109_HUMAN Transmembrane protein 109 OS=Homo sapiens OX=9606 GN=TMEM109 PE=1 SV=1	1	1	1	26.21	243	243	0	4.9	20963000
Q15477	Q15477	Helicase SKI2W	SKIV2L	sp|Q15477|SKIV2_HUMAN Helicase SKI2W OS=Homo sapiens OX=9606 GN=SKIV2L PE=1 SV=3	1	1	1	137.75	1246	1246	0.0057971	0.7	20836000
Q9Y2X9	Q9Y2X9	Zinc finger protein 281	ZNF281	sp|Q9Y2X9|ZN281_HUMAN Zinc finger protein 281 OS=Homo sapiens OX=9606 GN=ZNF281 PE=1 SV=1	1	1	1	96.914	895	895	0.005988	4.1	20819000
H0YDV3;Q8IWF9	H0YDV3;Q8IWF9	Coiled-coil domain-containing protein 83	CCDC83	tr|H0YDV3|H0YDV3_HUMAN Coiled-coil domain-containing protein 83 (Fragment) OS=Homo sapiens OX=9606 GN=CCDC83 PE=1 SV=1;sp|Q8IWF9|CCD83_HUMAN Coiled-coil domain-containing protein 83 OS=Homo sapiens OX=9606 GN=CCDC83 PE=1 SV=2	2	1	1	37.765	318	318;413	0.0034247	2.2	20456000
O95292	O95292	Vesicle-associated membrane protein-associated protein B/C	VAPB	sp|O95292|VAPB_HUMAN Vesicle-associated membrane protein-associated protein B/C OS=Homo sapiens OX=9606 GN=VAPB PE=1 SV=3	1	1	1	27.228	243	243	0	3.3	19764000
K7EID2;Q9BT22	K7EID2;Q9BT22	Chitobiosyldiphosphodolichol beta-mannosyltransferase	ALG1	tr|K7EID2|K7EID2_HUMAN Chitobiosyldiphosphodolichol beta-mannosyltransferase (Fragment) OS=Homo sapiens OX=9606 GN=ALG1 PE=1 SV=8;sp|Q9BT22|ALG1_HUMAN Chitobiosyldiphosphodolichol beta-mannosyltransferase OS=Homo sapiens OX=9606 GN=ALG1 PE=1 SV=2	2	2	2	19.264	167	167;464	0	13.2	19696000
G3V1Z2;Q8N4U5	G3V1Z2;Q8N4U5	T-complex protein 11-like protein 2	TCP11L2	tr|G3V1Z2|G3V1Z2_HUMAN T-complex 11 (Mouse) like 2, isoform CRA_c OS=Homo sapiens OX=9606 GN=TCP11L2 PE=1 SV=1;sp|Q8N4U5|T11L2_HUMAN T-complex protein 11-like protein 2 OS=Homo sapiens OX=9606 GN=TCP11L2 PE=1 SV=1	2	0	0	30.87	272	272;519	0.003413	0	19428000
Q6P2Q9;I3L0J9	Q6P2Q9;I3L0J9	Pre-mRNA-processing-splicing factor 8	PRPF8	sp|Q6P2Q9|PRP8_HUMAN Pre-mRNA-processing-splicing factor 8 OS=Homo sapiens OX=9606 GN=PRPF8 PE=1 SV=2;tr|I3L0J9|I3L0J9_HUMAN Pre-mRNA-processing-splicing factor 8 (Fragment) OS=Homo sapiens OX=9606 GN=PRPF8 PE=1 SV=8	2	1	1	273.6	2335	2335;1012	0	0.3	19158000
P61160	P61160	Actin-related protein 2	ACTR2	sp|P61160|ARP2_HUMAN Actin-related protein 2 OS=Homo sapiens OX=9606 GN=ACTR2 PE=1 SV=1	1	0	0	44.76	394	394	0	0	18867000
M0R2U2;M0R1H0;M0R2B0;M0R0P1;M0R299;M0QXL5;M0R2Q4;P22087	M0R2U2;M0R1H0;M0R2B0;M0R0P1;M0R299;M0QXL5;M0R2Q4;P22087	rRNA 2-O-methyltransferase fibrillarin	FBL	tr|M0R2U2|M0R2U2_HUMAN rRNA 2-O-methyltransferase fibrillarin (Fragment) OS=Homo sapiens OX=9606 GN=FBL PE=1 SV=1;tr|M0R1H0|M0R1H0_HUMAN rRNA 2-O-methyltransferase fibrillarin (Fragment) OS=Homo sapiens OX=9606 GN=FBL PE=1 SV=1;tr|M0R2B0|M0R2B0_HUMAN rRN	8	0	0	16.164	157	157;178;182;228;229;244;273;321	0.0034965	0	18524000
G5E972;P42167;H0YJH7;P42166	G5E972;P42167;H0YJH7	Lamina-associated polypeptide 2, isoforms beta/gamma;Thymopoietin;Thymopentin	TMPO	tr|G5E972|G5E972_HUMAN Lamina-associated polypeptide 2, isoforms beta/gamma OS=Homo sapiens OX=9606 GN=TMPO PE=1 SV=1;sp|P42167|LAP2B_HUMAN Lamina-associated polypeptide 2, isoforms beta/gamma OS=Homo sapiens OX=9606 GN=TMPO PE=1 SV=2;tr|H0YJH7|H0YJH7_HUMA	4	4	4	46.306	414	414;454;237;694	0	9.9	17511000
Q15750	Q15750	TGF-beta-activated kinase 1 and MAP3K7-binding protein 1	TAB1	sp|Q15750|TAB1_HUMAN TGF-beta-activated kinase 1 and MAP3K7-binding protein 1 OS=Homo sapiens OX=9606 GN=TAB1 PE=1 SV=1	1	1	1	54.643	504	504	0.003268	1.6	16958000
Q9NW64	Q9NW64	Pre-mRNA-splicing factor RBM22	RBM22	sp|Q9NW64|RBM22_HUMAN Pre-mRNA-splicing factor RBM22 OS=Homo sapiens OX=9606 GN=RBM22 PE=1 SV=1	1	0	0	46.895	420	420	0	0	16935000
H0YDN1;Q15149	H0YDN1;Q15149	Plectin	PLEC	tr|H0YDN1|H0YDN1_HUMAN Plectin OS=Homo sapiens OX=9606 GN=PLEC PE=1 SV=9;sp|Q15149|PLEC_HUMAN Plectin OS=Homo sapiens OX=9606 GN=PLEC PE=1 SV=3	2	0	0	388.03	3447	3447;4684	0	0	16309000
Q5JY65;Q9BZJ0	Q5JY65;Q9BZJ0	Crooked neck-like protein 1	CRNKL1	tr|Q5JY65|Q5JY65_HUMAN Crooked neck-like protein 1 OS=Homo sapiens OX=9606 GN=CRNKL1 PE=1 SV=1;sp|Q9BZJ0|CRNL1_HUMAN Crooked neck-like protein 1 OS=Homo sapiens OX=9606 GN=CRNKL1 PE=1 SV=4	2	0	0	99.172	836	836;848	0.0033557	0	16267000
K7ESQ3;K7EQT3;K7EJ64;K7ERA8;K7EJZ4;K7EL29;K7EN98;K7EPE5;Q9BUF5	K7ESQ3;K7EQT3;K7EJ64;K7ERA8;K7EJZ4;K7EL29;K7EN98;K7EPE5;Q9BUF5	Tubulin beta-6 chain	TUBB6	tr|K7ESQ3|K7ESQ3_HUMAN Tubulin beta-6 chain OS=Homo sapiens OX=9606 GN=TUBB6 PE=1 SV=1;tr|K7EQT3|K7EQT3_HUMAN Tubulin beta-6 chain OS=Homo sapiens OX=9606 GN=TUBB6 PE=1 SV=1;tr|K7EJ64|K7EJ64_HUMAN Tubulin beta-6 chain OS=Homo sapiens OX=9606 GN=TUBB6 PE=1	9	1	1	10.688	96	96;104;104;110;115;130;136;141;446	0	25	16223000
H3BV04;H3BN93;H3BUB6;H3BPL9;O15127	H3BV04;H3BN93;H3BUB6;H3BPL9;O15127	Secretory carrier-associated membrane protein 2	SCAMP2	tr|H3BV04|H3BV04_HUMAN Secretory carrier-associated membrane protein (Fragment) OS=Homo sapiens OX=9606 GN=SCAMP2 PE=1 SV=1;tr|H3BN93|H3BN93_HUMAN Secretory carrier-associated membrane protein OS=Homo sapiens OX=9606 GN=SCAMP2 PE=1 SV=1;tr|H3BUB6|H3BUB6_HU	5	1	1	21.984	194	194;236;254;278;329	0	6.2	16169000
Q92522	Q92522	Histone H1x	H1FX	sp|Q92522|H1X_HUMAN Histone H1.10 OS=Homo sapiens OX=9606 GN=H1-10 PE=1 SV=1	1	0	0	22.487	213	213	0	0	16015000
C9JI87;P21796	C9JI87;P21796	Voltage-dependent anion-selective channel protein 1	VDAC1	tr|C9JI87|C9JI87_HUMAN Voltage-dependent anion-selective channel protein 1 (Fragment) OS=Homo sapiens OX=9606 GN=VDAC1 PE=1 SV=6;sp|P21796|VDAC1_HUMAN Voltage-dependent anion-selective channel protein 1 OS=Homo sapiens OX=9606 GN=VDAC1 PE=1 SV=2	2	2	2	20.274	183	183;283	0	8.7	15853000
O75844	O75844	CAAX prenyl protease 1 homolog	ZMPSTE24	sp|O75844|FACE1_HUMAN CAAX prenyl protease 1 homolog OS=Homo sapiens OX=9606 GN=ZMPSTE24 PE=1 SV=2	1	1	1	54.812	475	475	0	2.3	15812000
Q5W0B1	Q5W0B1	RING finger protein 219	RNF219	sp|Q5W0B1|OBI1_HUMAN ORC ubiquitin ligase 1 OS=Homo sapiens OX=9606 GN=OBI1 PE=1 SV=1	1	0	0	81.116	726	726	0	0	15805000
J3QLE5;P63162;P14678	J3QLE5;P63162;P14678	Small nuclear ribonucleoprotein-associated protein N;Small nuclear ribonucleoprotein-associated proteins B and B	SNRPN;SNRPB	tr|J3QLE5|J3QLE5_HUMAN Small nuclear ribonucleoprotein-associated protein N (Fragment) OS=Homo sapiens OX=9606 GN=SNRPN PE=1 SV=1;sp|P63162|RSMN_HUMAN Small nuclear ribonucleoprotein-associated protein N OS=Homo sapiens OX=9606 GN=SNRPN PE=1 SV=1;sp|P14678	3	1	1	17.546	169	169;240;240	0	4.7	15498000
A0A7P0Z4C6;A0A7P0TAQ1;A0A7P0T8Q5;A0A7P0T8A3;C9JUP7;A0A7P0TAW3;A0A7I2V540;P55072;A0A7P0TAY0;A0A7I2V2Y2	A0A7P0Z4C6;A0A7P0TAQ1;A0A7P0T8Q5;A0A7P0T8A3;C9JUP7;A0A7P0TAW3;A0A7I2V540;P55072;A0A7P0TAY0;A0A7I2V2Y2	Transitional endoplasmic reticulum ATPase	VCP	tr|A0A7P0Z4C6|A0A7P0Z4C6_HUMAN Transitional endoplasmic reticulum ATPase OS=Homo sapiens OX=9606 GN=VCP PE=4 SV=1;tr|A0A7P0TAQ1|A0A7P0TAQ1_HUMAN Transitional endoplasmic reticulum ATPase OS=Homo sapiens OX=9606 GN=VCP PE=4 SV=1;tr|A0A7P0T8Q5|A0A7P0T8Q5_HUM	10	2	2	76.917	694	694;733;754;760;761;772;804;806;237;458	0	3.5	15234000
A6NHQ2	A6NHQ2	rRNA/tRNA 2-O-methyltransferase fibrillarin-like protein 1	FBLL1	sp|A6NHQ2|FBLL1_HUMAN rRNA/tRNA 2-O-methyltransferase fibrillarin-like protein 1 OS=Homo sapiens OX=9606 GN=FBLL1 PE=3 SV=2	1	0	0	34.803	334	334	0.0032895	0	15218000
V9GY03;A0A0G2JRY5;J3KTH2;Q92750;O00268	V9GY03;A0A0G2JRY5;J3KTH2;Q92750;O00268	Transcription initiation factor TFIID subunit 4B;Transcription initiation factor TFIID subunit 4	TAF4;TAF4B	tr|V9GY03|V9GY03_HUMAN Transcription initiation factor TFIID subunit 4 (Fragment) OS=Homo sapiens OX=9606 GN=TAF4 PE=1 SV=1;tr|A0A0G2JRY5|A0A0G2JRY5_HUMAN Transcription initiation factor TFIID subunit 4 (Fragment) OS=Homo sapiens OX=9606 GN=TAF4 PE=1 SV=1;	5	1	1	8.6538	79	79;457;867;862;1085	0	16.5	14626000
Q9P013	Q9P013	Spliceosome-associated protein CWC15 homolog	CWC15	sp|Q9P013|CWC15_HUMAN Spliceosome-associated protein CWC15 homolog OS=Homo sapiens OX=9606 GN=CWC15 PE=1 SV=2	1	0	0	26.624	229	229	0.0033003	0	14492000
P35579	P35579	Myosin-9	MYH9	sp|P35579|MYH9_HUMAN Myosin-9 OS=Homo sapiens OX=9606 GN=MYH9 PE=1 SV=4	1	0	0	226.53	1960	1960	0	0	14124000
H0YAP2;H0YB86;A0A7I2YQE4;A0A7I2V4N4;A0A087WTT1;A0A7I2V649;E7EQV3;H0YAR2;E7ERJ7;A0A7I2YQ88;P11940	H0YAP2;H0YB86;A0A7I2YQE4;A0A7I2V4N4;A0A087WTT1;A0A7I2V649;E7EQV3;H0YAR2;E7ERJ7;A0A7I2YQ88;P11940	Polyadenylate-binding protein;Polyadenylate-binding protein 1	PABPC1	tr|H0YAP2|H0YAP2_HUMAN Polyadenylate-binding protein 1 (Fragment) OS=Homo sapiens OX=9606 GN=PABPC1 PE=1 SV=1;tr|H0YB86|H0YB86_HUMAN Polyadenylate-binding protein 1 (Fragment) OS=Homo sapiens OX=9606 GN=PABPC1 PE=1 SV=1;tr|A0A7I2YQE4|A0A7I2YQE4_HUMAN Polya	11	2	2	15.045	131	131;165;565;577;588;590;591;599;604;633;636	0	9.9	13593000
H7BY91;H0Y3V9;H0Y5B4;H7BZ11;J3KQN4;P83881	H7BY91;H0Y3V9;H0Y5B4;H7BZ11;J3KQN4;P83881	60S ribosomal protein L36a	RPL36A;RPL36A-HNRNPH2	tr|H7BY91|H7BY91_HUMAN 60S ribosomal protein L36a OS=Homo sapiens OX=9606 GN=RPL36A PE=3 SV=2;tr|H0Y3V9|H0Y3V9_HUMAN RPL36A-HNRNPH2 readthrough OS=Homo sapiens OX=9606 GN=RPL36A-HNRNPH2 PE=3 SV=2;tr|H0Y5B4|H0Y5B4_HUMAN 60S ribosomal protein L36a OS=Homo sa	6	0	0	8.2436	70	70;77;112;118;142;106	0.008547	0	13268000
F8WDD7;H7C0A3;F8WCF6;A0A0A6YYG9;P59998	F8WDD7;H7C0A3;F8WCF6;A0A0A6YYG9;P59998	Actin-related protein 2/3 complex subunit 4	ARPC4;ARPC4-TTLL3	tr|F8WDD7|F8WDD7_HUMAN Actin-related protein 2/3 complex subunit 4 OS=Homo sapiens OX=9606 GN=ARPC4 PE=3 SV=1;tr|H7C0A3|H7C0A3_HUMAN ARPC4-TTLL3 readthrough (Fragment) OS=Homo sapiens OX=9606 GN=ARPC4-TTLL3 PE=3 SV=1;tr|F8WCF6|F8WCF6_HUMAN Actin-related pr	5	0	0	13.057	113	113;167;181;625;168	0	0	13240000
H0Y8T4;D6R991;D6REM6;A0A0R4J2E8;A8MXP9;P43243	H0Y8T4;D6R991;D6REM6;A0A0R4J2E8;A8MXP9;P43243	Matrin-3	MATR3	tr|H0Y8T4|H0Y8T4_HUMAN Matrin-3 (Fragment) OS=Homo sapiens OX=9606 GN=MATR3 PE=1 SV=1;tr|D6R991|D6R991_HUMAN Matrin-3 (Fragment) OS=Homo sapiens OX=9606 GN=MATR3 PE=1 SV=1;tr|D6REM6|D6REM6_HUMAN Matrin-3 OS=Homo sapiens OX=9606 GN=MATR3 PE=1 SV=1;tr|A0A0R4	6	0	0	37.675	334	334;433;794;847;895;847	0.0057803	0	13114000
A8MUD9;P18124	A8MUD9;P18124	60S ribosomal protein L7	RPL7	tr|A8MUD9|A8MUD9_HUMAN 60S ribosomal protein L7 OS=Homo sapiens OX=9606 GN=RPL7 PE=1 SV=1;sp|P18124|RL7_HUMAN 60S ribosomal protein L7 OS=Homo sapiens OX=9606 GN=RPL7 PE=1 SV=1	2	1	1	24.433	208	208;248	0	9.1	12816000
Q13151	Q13151	Heterogeneous nuclear ribonucleoprotein A0	HNRNPA0	sp|Q13151|ROA0_HUMAN Heterogeneous nuclear ribonucleoprotein A0 OS=Homo sapiens OX=9606 GN=HNRNPA0 PE=1 SV=1	1	0	0	30.84	305	305	0	0	12633000
A0A2R8YDP2;A0A2R8Y5A0;A0A2R8YF43;A0A2R8YFU2;A0A2R8YD58;E7EU96;P68400	A0A2R8YDP2;A0A2R8Y5A0;A0A2R8YF43;A0A2R8YFU2;A0A2R8YD58;E7EU96;P68400	Casein kinase II subunit alpha	CSNK2A1	tr|A0A2R8YDP2|A0A2R8YDP2_HUMAN Casein kinase II subunit alpha OS=Homo sapiens OX=9606 GN=CSNK2A1 PE=1 SV=1;tr|A0A2R8Y5A0|A0A2R8Y5A0_HUMAN Casein kinase II subunit alpha OS=Homo sapiens OX=9606 GN=CSNK2A1 PE=1 SV=1;tr|A0A2R8YF43|A0A2R8YF43_HUMAN Casein kina	7	0	0	40.587	354	354;354;363;374;376;385;391	0.0034843	0	12618000
H7C2B5;Q5UIP0	H7C2B5;Q5UIP0	Telomere-associated protein RIF1	RIF1	tr|H7C2B5|H7C2B5_HUMAN Telomere-associated protein RIF1 (Fragment) OS=Homo sapiens OX=9606 GN=RIF1 PE=1 SV=1;sp|Q5UIP0|RIF1_HUMAN Telomere-associated protein RIF1 OS=Homo sapiens OX=9606 GN=RIF1 PE=1 SV=2	2	0	0	81.742	746	746;2472	0	0	12561000
O94906	O94906	Pre-mRNA-processing factor 6	PRPF6	sp|O94906|PRP6_HUMAN Pre-mRNA-processing factor 6 OS=Homo sapiens OX=9606 GN=PRPF6 PE=1 SV=1	1	0	0	106.92	941	941	0	0	12556000
Q59GN2;P62891	Q59GN2;P62891	Putative 60S ribosomal protein L39-like 5;60S ribosomal protein L39	RPL39P5;RPL39	sp|Q59GN2|R39L5_HUMAN Putative 60S ribosomal protein L39-like 5 OS=Homo sapiens OX=9606 GN=RPL39P5 PE=5 SV=2;sp|P62891|RL39_HUMAN 60S ribosomal protein L39 OS=Homo sapiens OX=9606 GN=RPL39 PE=1 SV=2	2	1	1	6.3225	51	51;51	0	19.6	12533000
K7ENK9;K7EKX0;J3QRU4;F8WCA0;L7N2F9;Q15836;P63027	K7ENK9;K7EKX0;J3QRU4;F8WCA0;L7N2F9;Q15836;P63027	Vesicle-associated membrane protein 3;Vesicle-associated membrane protein 2	VAMP2;VAMP3	tr|K7ENK9|K7ENK9_HUMAN Synaptobrevin-2 OS=Homo sapiens OX=9606 GN=VAMP2 PE=4 SV=1;tr|K7EKX0|K7EKX0_HUMAN Vesicle-associated membrane protein 3 OS=Homo sapiens OX=9606 GN=VAMP3 PE=4 SV=1;tr|J3QRU4|J3QRU4_HUMAN Synaptobrevin-2 OS=Homo sapiens OX=9606 GN=VAMP	7	1	1	7.7752	68	68;72;113;118;121;100;116	0	25	12364000
Q9P1Y5	Q9P1Y5	Calmodulin-regulated spectrin-associated protein 3	CAMSAP3	sp|Q9P1Y5|CAMP3_HUMAN Calmodulin-regulated spectrin-associated protein 3 OS=Homo sapiens OX=9606 GN=CAMSAP3 PE=1 SV=2	1	0	0	134.75	1249	1249	0.0035714	0	12233000
A0A7I2V547;A0A7I2V382;A0A7I2V3Z6;A0A7I2V647;A0A7I2V3E2;A0A7I2V3P9;A0A7I2YQD9;Q9UN86	A0A7I2V547;A0A7I2V382;A0A7I2V3Z6;A0A7I2V647;A0A7I2V3E2;A0A7I2V3P9;A0A7I2YQD9;Q9UN86	Ras GTPase-activating protein-binding protein 2	G3BP2	tr|A0A7I2V547|A0A7I2V547_HUMAN Ras GTPase-activating protein-binding protein 2 (Fragment) OS=Homo sapiens OX=9606 GN=G3BP2 PE=1 SV=1;tr|A0A7I2V382|A0A7I2V382_HUMAN Ras GTPase-activating protein-binding protein 2 (Fragment) OS=Homo sapiens OX=9606 GN=G3BP2	8	0	0	7.4854	63	63;74;85;355;381;388;424;482	0	0	11980000
Q9NZ01;M0R2N5;M0R329	Q9NZ01;M0R2N5;M0R329	Very-long-chain enoyl-CoA reductase	TECR	sp|Q9NZ01|TECR_HUMAN Very-long-chain enoyl-CoA reductase OS=Homo sapiens OX=9606 GN=TECR PE=1 SV=1;tr|M0R2N5|M0R2N5_HUMAN Very-long-chain enoyl-CoA reductase OS=Homo sapiens OX=9606 GN=TECR PE=1 SV=1;tr|M0R329|M0R329_HUMAN Very-long-chain enoyl-CoA reducta	3	2	2	36.034	308	308;346;150	0	4.9	11898000
P11021;A0A7P0TB36;A0A7P0TAI0	P11021;A0A7P0TB36;A0A7P0TAI0	78 kDa glucose-regulated protein	HSPA5	sp|P11021|BIP_HUMAN Endoplasmic reticulum chaperone BiP OS=Homo sapiens OX=9606 GN=HSPA5 PE=1 SV=2;tr|A0A7P0TB36|A0A7P0TB36_HUMAN Endoplasmic reticulum chaperone BiP OS=Homo sapiens OX=9606 GN=HSPA5 PE=4 SV=1;tr|A0A7P0TAI0|A0A7P0TAI0_HUMAN Endoplasmic reti	3	6	6	72.332	654	654;623;616	0	9.2	11780000
A0A0A6YYJ8;Q9Y383	A0A0A6YYJ8;Q9Y383	Putative RNA-binding protein Luc7-like 2	LUC7L2	tr|A0A0A6YYJ8|A0A0A6YYJ8_HUMAN Putative RNA-binding protein Luc7-like 2 OS=Homo sapiens OX=9606 GN=LUC7L2 PE=3 SV=1;sp|Q9Y383|LC7L2_HUMAN Putative RNA-binding protein Luc7-like 2 OS=Homo sapiens OX=9606 GN=LUC7L2 PE=1 SV=2	2	0	0	54.223	458	458;392	0	0	11586000
O43660;H0YAA2	O43660;H0YAA2	Pleiotropic regulator 1	PLRG1	sp|O43660|PLRG1_HUMAN Pleiotropic regulator 1 OS=Homo sapiens OX=9606 GN=PLRG1 PE=1 SV=1;tr|H0YAA2|H0YAA2_HUMAN Pleiotropic regulator 1 (Fragment) OS=Homo sapiens OX=9606 GN=PLRG1 PE=1 SV=1	2	2	2	57.193	514	514;106	0	4.1	11533000
P51809	P51809	Vesicle-associated membrane protein 7	VAMP7	sp|P51809|VAMP7_HUMAN Vesicle-associated membrane protein 7 OS=Homo sapiens OX=9606 GN=VAMP7 PE=1 SV=3	1	2	2	24.935	220	220	0	9.1	11280000
A0A286YEY4;P01859	A0A286YEY4;P01859	Ig gamma-2 chain C region	IGHG2	tr|A0A286YEY4|A0A286YEY4_HUMAN Immunoglobulin heavy constant gamma 2 (Fragment) OS=Homo sapiens OX=9606 GN=IGHG2 PE=1 SV=1;sp|P01859|IGHG2_HUMAN Immunoglobulin heavy constant gamma 2 OS=Homo sapiens OX=9606 GN=IGHG2 PE=1 SV=2	2	1	1	43.805	395	395;326	0.0034364	2.3	11241000
F6VRR5;Q9BY77	F6VRR5;Q9BY77	Polymerase delta-interacting protein 3	POLDIP3	tr|F6VRR5|F6VRR5_HUMAN Polymerase delta-interacting protein 3 OS=Homo sapiens OX=9606 GN=POLDIP3 PE=1 SV=1;sp|Q9BY77|PDIP3_HUMAN Polymerase delta-interacting protein 3 OS=Homo sapiens OX=9606 GN=POLDIP3 PE=1 SV=2	2	1	1	48.103	438	438;421	0	3	11055000
G3V2J8;Q58FF6;Q58FF7;P08238;P07900	G3V2J8;Q58FF6;Q58FF7;P08238;P07900	Putative heat shock protein HSP 90-beta 4;Putative heat shock protein HSP 90-beta-3;Heat shock protein HSP 90-beta;Heat shock protein HSP 90-alpha	HSP90AA1;HSP90AB4P;HSP90AB3P;HSP90AB1	tr|G3V2J8|G3V2J8_HUMAN Heat shock protein HSP 90-alpha (Fragment) OS=Homo sapiens OX=9606 GN=HSP90AA1 PE=1 SV=1;sp|Q58FF6|H90B4_HUMAN Putative heat shock protein HSP 90-beta 4 OS=Homo sapiens OX=9606 GN=HSP90AB4P PE=5 SV=1;sp|Q58FF7|H90B3_HUMAN Putative he	5	0	0	20.151	174	174;505;597;724;732	0	0	10978000
H0YLR3;H0YMA0;P09661	H0YLR3;H0YMA0;P09661	U2 small nuclear ribonucleoprotein A	SNRPA1	tr|H0YLR3|H0YLR3_HUMAN U2 small nuclear ribonucleoprotein A (Fragment) OS=Homo sapiens OX=9606 GN=SNRPA1 PE=1 SV=1;tr|H0YMA0|H0YMA0_HUMAN U2 small nuclear ribonucleoprotein A (Fragment) OS=Homo sapiens OX=9606 GN=SNRPA1 PE=1 SV=1;sp|P09661|RU2A_HUMAN U2	3	0	0	9.4775	89	89;142;255	0.0034483	0	10941000
H0YCY0;A0A087WX83;A0A075B749;Q5VU43	H0YCY0;A0A087WX83;A0A075B749;Q5VU43	Myomegalin	PDE4DIP	tr|H0YCY0|H0YCY0_HUMAN Myomegalin (Fragment) OS=Homo sapiens OX=9606 GN=PDE4DIP PE=1 SV=1;tr|A0A087WX83|A0A087WX83_HUMAN Myomegalin OS=Homo sapiens OX=9606 GN=PDE4DIP PE=1 SV=1;tr|A0A075B749|A0A075B749_HUMAN Myomegalin OS=Homo sapiens OX=9606 GN=PDE4DIP PE	4	1	1	34.818	309	309;2431;2482;2346	0	7.4	10481000
Q5JRI1;Q8WXF0;O75494	Q5JRI1;Q8WXF0;O75494	Serine/arginine-rich splicing factor 12;Serine/arginine-rich splicing factor 10	SRSF10;SRSF12	tr|Q5JRI1|Q5JRI1_HUMAN Serine/arginine-rich-splicing factor 10 OS=Homo sapiens OX=9606 GN=SRSF10 PE=1 SV=1;sp|Q8WXF0|SRS12_HUMAN Serine/arginine-rich splicing factor 12 OS=Homo sapiens OX=9606 GN=SRSF12 PE=2 SV=1;sp|O75494|SRS10_HUMAN Serine/arginine-rich	3	0	0	20.913	172	172;261;262	0	0	10180000
I3L276;I3L4P8;A0A1B0GXH0;I3L463;I3L159;I3L1F5;P30519;A0A087WT44	I3L276;I3L4P8;A0A1B0GXH0;I3L463;I3L159;I3L1F5;P30519;A0A087WT44	Heme oxygenase 2	HMOX2	tr|I3L276|I3L276_HUMAN Heme oxygenase 2 (Fragment) OS=Homo sapiens OX=9606 GN=HMOX2 PE=1 SV=1;tr|I3L4P8|I3L4P8_HUMAN Heme oxygenase 2 (Fragment) OS=Homo sapiens OX=9606 GN=HMOX2 PE=1 SV=8;tr|A0A1B0GXH0|A0A1B0GXH0_HUMAN Heme oxygenase 2 (Fragment) OS=Homo s	8	2	2	12.647	110	110;130;131;132;229;238;316;370	0	21.8	10162000
Q8TC76	Q8TC76	Protein FAM110B	FAM110B	sp|Q8TC76|F110B_HUMAN Protein FAM110B OS=Homo sapiens OX=9606 GN=FAM110B PE=1 SV=1	1	0	0	40.727	370	370	0	0	9939300
O94826	O94826	Mitochondrial import receptor subunit TOM70	TOMM70A	sp|O94826|TOM70_HUMAN Mitochondrial import receptor subunit TOM70 OS=Homo sapiens OX=9606 GN=TOMM70 PE=1 SV=1	1	1	1	67.454	608	608	0.0059347	1.8	9891400
P30050	P30050	60S ribosomal protein L12	RPL12	sp|P30050|RL12_HUMAN 60S ribosomal protein L12 OS=Homo sapiens OX=9606 GN=RPL12 PE=1 SV=1	1	1	1	17.818	165	165	0	4.8	9802000
G3V126;Q9UI12	G3V126;Q9UI12	V-type proton ATPase subunit H	ATP6V1H	tr|G3V126|G3V126_HUMAN V-type proton ATPase subunit H OS=Homo sapiens OX=9606 GN=ATP6V1H PE=1 SV=1;sp|Q9UI12|VATH_HUMAN V-type proton ATPase subunit H OS=Homo sapiens OX=9606 GN=ATP6V1H PE=1 SV=1	2	1	1	51.57	443	443;483	0.0031153	2.5	9788200
V9GYB6;V9GYA3;A0A087X072;O94761	V9GYB6;V9GYA3;A0A087X072;O94761	ATP-dependent DNA helicase Q4	RECQL4	tr|V9GYB6|V9GYB6_HUMAN ATP-dependent DNA helicase Q4 (Fragment) OS=Homo sapiens OX=9606 GN=RECQL4 PE=1 SV=1;tr|V9GYA3|V9GYA3_HUMAN ATP-dependent DNA helicase Q4 (Fragment) OS=Homo sapiens OX=9606 GN=RECQL4 PE=1 SV=1;tr|A0A087X072|A0A087X072_HUMAN DNA helic	4	1	1	24.876	229	229;352;851;1208	0.0033333	3.1	9630700
H3BPZ1;H3BS72;Q9P035	H3BPZ1;H3BS72;Q9P035	Very-long-chain (3R)-3-hydroxyacyl-CoA dehydratase 3	HACD3	tr|H3BPZ1|H3BPZ1_HUMAN Very-long-chain (3R)-3-hydroxyacyl-CoA dehydratase OS=Homo sapiens OX=9606 GN=HACD3 PE=1 SV=1;tr|H3BS72|H3BS72_HUMAN Very-long-chain (3R)-3-hydroxyacyl-CoA dehydratase OS=Homo sapiens OX=9606 GN=HACD3 PE=1 SV=1;sp|Q9P035|HACD3_HUMAN	3	2	2	40.069	337	337;400;362	0	5.6	9540500
H0Y6J6;Q96I25;Q5W012	H0Y6J6;Q96I25;Q5W012	Splicing factor 45	RBM17	tr|H0Y6J6|H0Y6J6_HUMAN Splicing factor 45 (Fragment) OS=Homo sapiens OX=9606 GN=RBM17 PE=1 SV=1;sp|Q96I25|SPF45_HUMAN Splicing factor 45 OS=Homo sapiens OX=9606 GN=RBM17 PE=1 SV=1;tr|Q5W012|Q5W012_HUMAN Splicing factor 45 (Fragment) OS=Homo sapiens OX=9606	3	2	2	25.172	225	225;401;240	0	9.8	9494900
Q9NWB6	Q9NWB6	Arginine and glutamate-rich protein 1	ARGLU1	sp|Q9NWB6|ARGL1_HUMAN Arginine and glutamate-rich protein 1 OS=Homo sapiens OX=9606 GN=ARGLU1 PE=1 SV=1	1	0	0	33.216	273	273	0	0	9425300
Q9Y2H1;H0YGN4;F5H277	Q9Y2H1;H0YGN4;F5H277	Serine/threonine-protein kinase 38-like	STK38L	sp|Q9Y2H1|ST38L_HUMAN Serine/threonine-protein kinase 38-like OS=Homo sapiens OX=9606 GN=STK38L PE=1 SV=3;tr|H0YGN4|H0YGN4_HUMAN Serine/threonine-protein kinase 38-like (Fragment) OS=Homo sapiens OX=9606 GN=STK38L PE=1 SV=1;tr|F5H277|F5H277_HUMAN Serine/th	3	1	1	54.002	464	464;87;213	0	2.6	9300600
Q02878	Q02878	60S ribosomal protein L6	RPL6	sp|Q02878|RL6_HUMAN 60S ribosomal protein L6 OS=Homo sapiens OX=9606 GN=RPL6 PE=1 SV=3	1	1	1	32.728	288	288	0	2.8	9293300
A0A7I2V2R3;A0A7I2V5D8;A0A7I2V402;A0A7I2V4J6;A0A7I2V4G0;P51991	A0A7I2V2R3;A0A7I2V5D8;A0A7I2V402;A0A7I2V4J6;A0A7I2V4G0;P51991	Heterogeneous nuclear ribonucleoprotein A3	HNRNPA3	tr|A0A7I2V2R3|A0A7I2V2R3_HUMAN Heterogeneous nuclear ribonucleoprotein A3 OS=Homo sapiens OX=9606 GN=HNRNPA3 PE=1 SV=1;tr|A0A7I2V5D8|A0A7I2V5D8_HUMAN Heterogeneous nuclear ribonucleoprotein A3 OS=Homo sapiens OX=9606 GN=HNRNPA3 PE=1 SV=1;tr|A0A7I2V402|A0A7	6	0	0	35.411	331	331;348;348;377;396;378	0.0035971	0	9240400
H0YIB4;S4R3G0;Q13242	H0YIB4;S4R3G0;Q13242	Serine/arginine-rich splicing factor 9	SRSF9	tr|H0YIB4|H0YIB4_HUMAN Serine/arginine-rich-splicing factor 9 (Fragment) OS=Homo sapiens OX=9606 GN=SRSF9 PE=1 SV=8;tr|S4R3G0|S4R3G0_HUMAN Serine/arginine-rich-splicing factor 9 OS=Homo sapiens OX=9606 GN=SRSF9 PE=1 SV=1;sp|Q13242|SRSF9_HUMAN Serine/argini	3	0	0	12.614	109	109;119;221	0	0	9191800
Q08211	Q08211	ATP-dependent RNA helicase A	DHX9	sp|Q08211|DHX9_HUMAN ATP-dependent RNA helicase A OS=Homo sapiens OX=9606 GN=DHX9 PE=1 SV=4	1	1	1	140.96	1270	1270	0	0.9	9100500
H0YHG0;F8VZQ9;P82979	H0YHG0;F8VZQ9;P82979	SAP domain-containing ribonucleoprotein	SARNP	tr|H0YHG0|H0YHG0_HUMAN Uncharacterized protein (Fragment) OS=Homo sapiens OX=9606 PE=1 SV=1;tr|F8VZQ9|F8VZQ9_HUMAN SAP domain-containing ribonucleoprotein OS=Homo sapiens OX=9606 GN=SARNP PE=1 SV=1;sp|P82979|SARNP_HUMAN SAP domain-containing ribonucleoprot	3	0	0	59.075	523	523;213;210	0	0	9065100
H7BZW6;O00422;U3KQ12;U3KPY7	H7BZW6;O00422;U3KQ12;U3KPY7	Histone deacetylase complex subunit SAP18	SAP18	tr|H7BZW6|H7BZW6_HUMAN Histone deacetylase complex subunit SAP18 (Fragment) OS=Homo sapiens OX=9606 GN=SAP18 PE=1 SV=2;sp|O00422|SAP18_HUMAN Histone deacetylase complex subunit SAP18 OS=Homo sapiens OX=9606 GN=SAP18 PE=1 SV=1;tr|U3KQ12|U3KQ12_HUMAN Histone	4	1	1	16.036	143	143;153;59;78	0	6.3	8697000
A0A140T9L4;A0A140T973;Q5STU3;A0A0G2JJZ9;A0A140T9X3;F6WLT2;K7EQN7;A0A140TA18;F6UJC5;F6TRA5;A0A0A0MT12;F6S4E6;A0A140T996;A0A140T9X9;A0A140T9K1;O00148;Q13838	A0A140T9L4;A0A140T973;Q5STU3;A0A0G2JJZ9;A0A140T9X3;F6WLT2;K7EQN7;A0A140TA18;F6UJC5;F6TRA5;A0A0A0MT12;F6S4E6;A0A140T996;A0A140T9X9;A0A140T9K1;O00148;Q13838	ATP-dependent RNA helicase DDX39A;Spliceosome RNA helicase DDX39B	DDX39B;DDX39A	tr|A0A140T9L4|A0A140T9L4_HUMAN Spliceosome RNA helicase DDX39B (Fragment) OS=Homo sapiens OX=9606 GN=DDX39B PE=1 SV=1;tr|A0A140T973|A0A140T973_HUMAN Spliceosome RNA helicase DDX39B (Fragment) OS=Homo sapiens OX=9606 GN=DDX39B PE=1 SV=2;tr|Q5STU3|Q5STU3_HUM	17	0	0	15.032	131	131;135;425;328;325;289;255;247;245;238;235;231;189;179;138;427;428	0	0	8347900
Q9UPU5	Q9UPU5	Ubiquitin carboxyl-terminal hydrolase 24	USP24	sp|Q9UPU5|UBP24_HUMAN Ubiquitin carboxyl-terminal hydrolase 24 OS=Homo sapiens OX=9606 GN=USP24 PE=1 SV=3	1	0	0	294.36	2620	2620	0	0	8190200
P62906	P62906	60S ribosomal protein L10a	RPL10A	sp|P62906|RL10A_HUMAN 60S ribosomal protein L10a OS=Homo sapiens OX=9606 GN=RPL10A PE=1 SV=2	1	1	1	24.831	217	217	0	6	8117300
P27824;A0A7P0TAE9;A0A7P0T840;A0A7P0T937;A0A7P0T8G1;A0A7P0T9L0;A0A7P0Z484;A0A7P0TB65;A0A7P0Z4D6;A0A7P0TAR9;A0A7P0Z4H2;D6RGY2;A0A7P0TAN9;A0A7P0T8N1;D6RAU8;D6RFL1;D6RAQ8;D6RD16	P27824;A0A7P0TAE9;A0A7P0T840;A0A7P0T937;A0A7P0T8G1;A0A7P0T9L0;A0A7P0Z484;A0A7P0TB65;A0A7P0Z4D6;A0A7P0TAR9;A0A7P0Z4H2;D6RGY2	Calnexin	CANX	sp|P27824|CALX_HUMAN Calnexin OS=Homo sapiens OX=9606 GN=CANX PE=1 SV=2;tr|A0A7P0TAE9|A0A7P0TAE9_HUMAN Calnexin OS=Homo sapiens OX=9606 GN=CANX PE=4 SV=1;tr|A0A7P0T840|A0A7P0T840_HUMAN Calnexin OS=Homo sapiens OX=9606 GN=CANX PE=4 SV=1;tr|A0A7P0T937|A0A7P0	18	8	8	67.567	592	592;626;600;591;550;550;520;590;471;425;244;528;210;198;134;131;107;96	0	14.9	8046400
P05387	P05387	60S acidic ribosomal protein P2	RPLP2	sp|P05387|RLA2_HUMAN 60S acidic ribosomal protein P2 OS=Homo sapiens OX=9606 GN=RPLP2 PE=1 SV=1	1	1	1	11.665	115	115	0	7	8023900
F5H6I7;Q6DD88	F5H6I7;Q6DD88	Atlastin-3	ATL3	tr|F5H6I7|F5H6I7_HUMAN Atlastin-3 OS=Homo sapiens OX=9606 GN=ATL3 PE=1 SV=1;sp|Q6DD88|ATLA3_HUMAN Atlastin-3 OS=Homo sapiens OX=9606 GN=ATL3 PE=1 SV=1	2	1	1	58.772	523	523;541	0	2.1	8006700
Q8J015;A0A7I2V5L3;A0A7I2V2L9;M0QYS1;P40429;Q6NVV1	Q8J015;A0A7I2V5L3;A0A7I2V2L9;M0QYS1;P40429;Q6NVV1	60S ribosomal protein L13a;Putative 60S ribosomal protein L13a protein RPL13AP3	RPL13a;RPL13A;RPL13AP3	tr|Q8J015|Q8J015_HUMAN 60S ribosomal protein L13a OS=Homo sapiens OX=9606 GN=RPL13A PE=1 SV=1;tr|A0A7I2V5L3|A0A7I2V5L3_HUMAN 60S ribosomal protein L13a OS=Homo sapiens OX=9606 GN=RPL13A PE=1 SV=1;tr|A0A7I2V2L9|A0A7I2V2L9_HUMAN 60S ribosomal protein L13a OS	6	2	2	16.731	142	142;188;198;210;203;102	0	10.6	7959200
P62280;M0QZC5;M0R1H6	P62280;M0QZC5;M0R1H6	40S ribosomal protein S11	RPS11	sp|P62280|RS11_HUMAN 40S ribosomal protein S11 OS=Homo sapiens OX=9606 GN=RPS11 PE=1 SV=3;tr|M0QZC5|M0QZC5_HUMAN 40S ribosomal protein S11 OS=Homo sapiens OX=9606 GN=RPS11 PE=1 SV=1;tr|M0R1H6|M0R1H6_HUMAN 40S ribosomal protein S11 OS=Homo sapiens OX=9606 G	3	2	2	18.431	158	158;118;88	0	9.5	7948300
K7EQQ9;K7ERY7;P61353	K7EQQ9;K7ERY7;P61353	60S ribosomal protein L27	RPL27	tr|K7EQQ9|K7EQQ9_HUMAN 60S ribosomal protein L27 OS=Homo sapiens OX=9606 GN=RPL27 PE=1 SV=2;tr|K7ERY7|K7ERY7_HUMAN 60S ribosomal protein L27 OS=Homo sapiens OX=9606 GN=RPL27 PE=1 SV=1;sp|P61353|RL27_HUMAN 60S ribosomal protein L27 OS=Homo sapiens OX=9606 G	3	1	1	3.9768	38	38;40;136	0	21.1	7882000
A0A075B6Z2	A0A075B6Z2		TRAJ56	tr|A0A075B6Z2|A0A075B6Z2_HUMAN T cell receptor alpha joining 56 (Fragment) OS=Homo sapiens OX=9606 GN=TRAJ56 PE=4 SV=1	1	1	1	2.1104	21	21	0	38.1	7854300
P10599	P10599	Thioredoxin	TXN	sp|P10599|THIO_HUMAN Thioredoxin OS=Homo sapiens OX=9606 GN=TXN PE=1 SV=3	1	1	1	11.737	105	105	0	8.6	7831900
M0QZM1;A0A087X0X3;P52272;M0R2I7;M0QY96	M0QZM1;A0A087X0X3;P52272;M0R2I7	Heterogeneous nuclear ribonucleoprotein M	HNRNPM	tr|M0QZM1|M0QZM1_HUMAN Heterogeneous nuclear ribonucleoprotein M (Fragment) OS=Homo sapiens OX=9606 GN=HNRNPM PE=1 SV=1;tr|A0A087X0X3|A0A087X0X3_HUMAN Heterogeneous nuclear ribonucleoprotein M OS=Homo sapiens OX=9606 GN=HNRNPM PE=1 SV=1;sp|P52272|HNRPM_HUM	5	3	3	39.933	383	383;730;730;214;116	0	7.8	7765000
B0QZ43;E5RHW4;O94905;O75477	B0QZ43;E5RHW4;O94905;O75477	Erlin-2;Erlin-1	ERLIN1;ERLIN2	tr|B0QZ43|B0QZ43_HUMAN Erlin-1 (Fragment) OS=Homo sapiens OX=9606 GN=ERLIN1 PE=1 SV=1;tr|E5RHW4|E5RHW4_HUMAN Erlin-2 (Fragment) OS=Homo sapiens OX=9606 GN=ERLIN2 PE=1 SV=1;sp|O94905|ERLN2_HUMAN Erlin-2 OS=Homo sapiens OX=9606 GN=ERLIN2 PE=1 SV=1;sp|O75477|	4	1	1	31.077	275	275;338;339;348	0.0060241	4.4	7718000
E9PLJ3;E9PQB7;G3V1A4;E9PP50;E9PK25;Q9Y281;P23528	E9PLJ3;E9PQB7;G3V1A4;E9PP50;E9PK25;Q9Y281;P23528	Cofilin-2;Cofilin-1	CFL1;CFL2	tr|E9PLJ3|E9PLJ3_HUMAN Cofilin, non-muscle isoform (Fragment) OS=Homo sapiens OX=9606 GN=CFL1 PE=1 SV=1;tr|E9PQB7|E9PQB7_HUMAN Cofilin, non-muscle isoform (Fragment) OS=Homo sapiens OX=9606 GN=CFL1 PE=1 SV=1;tr|G3V1A4|G3V1A4_HUMAN Cofilin, non-muscle isofo	7	0	0	9.0904	79	79;122;149;159;204;166;166	0.0059524	0	7515700
C9J9K3;A0A0C4DG17;P08865;F8WD59	C9J9K3;A0A0C4DG17;P08865;F8WD59	40S ribosomal protein SA	RPSA	tr|C9J9K3|C9J9K3_HUMAN 40S ribosomal protein SA (Fragment) OS=Homo sapiens OX=9606 GN=RPSA PE=1 SV=8;tr|A0A0C4DG17|A0A0C4DG17_HUMAN 40S ribosomal protein SA OS=Homo sapiens OX=9606 GN=RPSA PE=1 SV=1;sp|P08865|RSSA_HUMAN 40S ribosomal protein SA OS=Homo sap	4	1	1	29.404	263	263;300;295;116	0.0032362	3	7484300
F8VUA6;F8VYV2;A0A075B7A0;G3V203;H0YHA7;J3QQ67;Q07020	F8VUA6;F8VYV2;A0A075B7A0;G3V203;H0YHA7;J3QQ67;Q07020	60S ribosomal protein L18	RPL18	tr|F8VUA6|F8VUA6_HUMAN 60S ribosomal protein L18 (Fragment) OS=Homo sapiens OX=9606 GN=RPL18 PE=1 SV=1;tr|F8VYV2|F8VYV2_HUMAN 60S ribosomal protein L18 OS=Homo sapiens OX=9606 GN=RPL18 PE=1 SV=1;tr|A0A075B7A0|A0A075B7A0_HUMAN 60S ribosomal protein L18 OS=H	7	1	1	14.529	130	130;133;138;164;167;190;188	0	10	7451700
O15042;E7ET15;H0Y8D9	O15042;E7ET15	U2 snRNP-associated SURP motif-containing protein	U2SURP	sp|O15042|SR140_HUMAN U2 snRNP-associated SURP motif-containing protein OS=Homo sapiens OX=9606 GN=U2SURP PE=1 SV=2;tr|E7ET15|E7ET15_HUMAN U2 snRNP-associated SURP motif-containing protein OS=Homo sapiens OX=9606 GN=U2SURP PE=1 SV=1	3	2	2	118.29	1029	1029;1028;439	0	1.6	7408800
E9PL01;A0A087WUC6;E9PI68;Q15005;H0YE04	E9PL01;A0A087WUC6;E9PI68;Q15005;H0YE04	Signal peptidase complex subunit 2	SPCS2	tr|E9PL01|E9PL01_HUMAN Microsomal signal peptidase 25 kDa subunit OS=Homo sapiens OX=9606 GN=SPCS2 PE=1 SV=1;tr|A0A087WUC6|A0A087WUC6_HUMAN Microsomal signal peptidase 25 kDa subunit OS=Homo sapiens OX=9606 GN=SPCS2 PE=1 SV=1;tr|E9PI68|E9PI68_HUMAN Microso	5	2	2	17.027	157	157;227;257;226;166	0	10.8	7399900
O43143	O43143	Pre-mRNA-splicing factor ATP-dependent RNA helicase DHX15	DHX15	sp|O43143|DHX15_HUMAN Pre-mRNA-splicing factor ATP-dependent RNA helicase DHX15 OS=Homo sapiens OX=9606 GN=DHX15 PE=1 SV=2	1	3	3	90.932	795	795	0	4.4	7340600
M0QXS5;A0A3B3ITJ4;P14866;M0R076;M0QYT0	M0QXS5;A0A3B3ITJ4;P14866;M0R076;M0QYT0	Heterogeneous nuclear ribonucleoprotein L	HNRNPL	tr|M0QXS5|M0QXS5_HUMAN Heterogeneous nuclear ribonucleoprotein L (Fragment) OS=Homo sapiens OX=9606 GN=HNRNPL PE=1 SV=1;tr|A0A3B3ITJ4|A0A3B3ITJ4_HUMAN Heterogeneous nuclear ribonucleoprotein L (Fragment) OS=Homo sapiens OX=9606 GN=HNRNPL PE=1 SV=1;sp|P1486	5	1	1	58.362	530	530;537;589;114;321	0	2.1	7290700
O75643;A0A494C1A5	O75643;A0A494C1A5	U5 small nuclear ribonucleoprotein 200 kDa helicase	SNRNP200	sp|O75643|U520_HUMAN U5 small nuclear ribonucleoprotein 200 kDa helicase OS=Homo sapiens OX=9606 GN=SNRNP200 PE=1 SV=2;tr|A0A494C1A5|A0A494C1A5_HUMAN U5 small nuclear ribonucleoprotein 200 kDa helicase (Fragment) OS=Homo sapiens OX=9606 GN=SNRNP200 PE=1 SV	2	2	2	244.5	2136	2136;1375	0	0.8	7098300
Q7RTV0	Q7RTV0	PHD finger-like domain-containing protein 5A	PHF5A	sp|Q7RTV0|PHF5A_HUMAN PHD finger-like domain-containing protein 5A OS=Homo sapiens OX=9606 GN=PHF5A PE=1 SV=1	1	1	1	12.405	110	110	0	7.3	7090900
P46781;B5MCT8;C9JM19	P46781;B5MCT8;C9JM19	40S ribosomal protein S9	RPS9	sp|P46781|RS9_HUMAN 40S ribosomal protein S9 OS=Homo sapiens OX=9606 GN=RPS9 PE=1 SV=3;tr|B5MCT8|B5MCT8_HUMAN 40S ribosomal protein S9 OS=Homo sapiens OX=9606 GN=RPS9 PE=1 SV=1;tr|C9JM19|C9JM19_HUMAN 40S ribosomal protein S9 OS=Homo sapiens OX=9606 GN=RPS9	3	2	2	22.591	194	194;139;156	0	10.3	6974700
O75396	O75396	Vesicle-trafficking protein SEC22b	SEC22B	sp|O75396|SC22B_HUMAN Vesicle-trafficking protein SEC22b OS=Homo sapiens OX=9606 GN=SEC22B PE=1 SV=4	1	3	3	24.593	215	215	0	11.6	6908300
M0R0P7;M0R3D6;M0R1A7;M0R117;Q02543	M0R0P7;M0R3D6;M0R1A7;M0R117;Q02543	60S ribosomal protein L18a	RPL18A	tr|M0R0P7|M0R0P7_HUMAN 60S ribosomal protein L18a OS=Homo sapiens OX=9606 GN=RPL18A PE=1 SV=1;tr|M0R3D6|M0R3D6_HUMAN 60S ribosomal protein L18a (Fragment) OS=Homo sapiens OX=9606 GN=RPL18A PE=1 SV=1;tr|M0R1A7|M0R1A7_HUMAN 60S ribosomal protein L18a OS=Homo	5	1	1	16.177	137	137;141;147;154;176	0.0031949	5.8	6872600
P31943;E9PCY7;G8JLB6;P52597;H0YB39;H0YBD7;H0YBG7;D6RJ04;D6RBM0;D6RIH9;E7EQJ0;E5RGH4;D6RDU3;D6RIT2;D6RFM3;D6R9T0;E5RGV0;H0YAQ2;D6RAM1;P55795;D6RIU0	P31943;E9PCY7;G8JLB6;P52597;H0YB39;H0YBD7;H0YBG7	Heterogeneous nuclear ribonucleoprotein H;Heterogeneous nuclear ribonucleoprotein H, N-terminally processed;Heterogeneous nuclear ribonucleoprotein F;Heterogeneous nuclear ribonucleoprotein F, N-terminally processed	HNRNPH1;HNRNPF	sp|P31943|HNRH1_HUMAN Heterogeneous nuclear ribonucleoprotein H OS=Homo sapiens OX=9606 GN=HNRNPH1 PE=1 SV=4;tr|E9PCY7|E9PCY7_HUMAN Heterogeneous nuclear ribonucleoprotein H OS=Homo sapiens OX=9606 GN=HNRNPH1 PE=1 SV=1;tr|G8JLB6|G8JLB6_HUMAN Heterogeneous	21	3	3	49.229	449	449;429;472;415;277;194;185;172;212;184;115;100;171;164;163;161;155;131;130;449;168	0	8.5	6781500
Q8WXI7	Q8WXI7	Mucin-16	MUC16	sp|Q8WXI7|MUC16_HUMAN Mucin-16 OS=Homo sapiens OX=9606 GN=MUC16 PE=1 SV=3	1	0	0	1519.2	14507	14507	0.0032787	0	6759000
Q9H307;G3V5F0;G3V579	Q9H307;G3V5F0;G3V579	Pinin	PNN	sp|Q9H307|PININ_HUMAN Pinin OS=Homo sapiens OX=9606 GN=PNN PE=1 SV=5;tr|G3V5F0|G3V5F0_HUMAN Pinin OS=Homo sapiens OX=9606 GN=PNN PE=1 SV=1;tr|G3V579|G3V579_HUMAN Pinin OS=Homo sapiens OX=9606 GN=PNN PE=1 SV=1	3	0	0	81.627	717	717;117;124	0	0	6735600
Q01804;D6RI06	Q01804;D6RI06	OTU domain-containing protein 4	OTUD4	sp|Q01804|OTUD4_HUMAN OTU domain-containing protein 4 OS=Homo sapiens OX=9606 GN=OTUD4 PE=1 SV=4;tr|D6RI06|D6RI06_HUMAN Ubiquitinyl hydrolase 1 (Fragment) OS=Homo sapiens OX=9606 GN=OTUD4 PE=1 SV=1	2	4	4	124.04	1114	1114;372	0	3.3	6678600
Q5W0J0;A0A087X163;Q9NP72	Q5W0J0;A0A087X163;Q9NP72	Ras-related protein Rab-18	RAB18	tr|Q5W0J0|Q5W0J0_HUMAN Ras-related protein Rab-18 OS=Homo sapiens OX=9606 GN=RAB18 PE=1 SV=1;tr|A0A087X163|A0A087X163_HUMAN Ras-related protein Rab-18 OS=Homo sapiens OX=9606 GN=RAB18 PE=1 SV=1;sp|Q9NP72|RAB18_HUMAN Ras-related protein Rab-18 OS=Homo sapie	3	1	1	18.023	161	161;182;206	0.0035461	9.3	6575300
Q9UNI6	Q9UNI6	Dual specificity protein phosphatase 12	DUSP12	sp|Q9UNI6|DUS12_HUMAN Dual specificity protein phosphatase 12 OS=Homo sapiens OX=9606 GN=DUSP12 PE=1 SV=1	1	1	1	37.687	340	340	0	2.4	6555700
A0A7I2V659;A0A087WVQ9;Q5VTE0;P68104;A0A7I2V3H3;A0A087WV01;A0A7I2V5N4;A0A2U3TZH3;Q05639;A6PW80;Q5JR01;A0A2R8Y488	A0A7I2V659;A0A087WVQ9;Q5VTE0;P68104;A0A7I2V3H3;A0A087WV01;A0A7I2V5N4;A0A2U3TZH3;Q05639	Putative elongation factor 1-alpha-like 3;Elongation factor 1-alpha 1;Elongation factor 1-alpha;Elongation factor 1-alpha 2	EEF1A1;EEF1A1P5;EEF1A2	tr|A0A7I2V659|A0A7I2V659_HUMAN Elongation factor 1-alpha OS=Homo sapiens OX=9606 GN=EEF1A1 PE=1 SV=1;tr|A0A087WVQ9|A0A087WVQ9_HUMAN Elongation factor 1-alpha OS=Homo sapiens OX=9606 GN=EEF1A1 PE=1 SV=2;sp|Q5VTE0|EF1A3_HUMAN Putative elongation factor 1-alp	12	3	3	49.824	459	459;459;462;462;376;426;433;496;463;106;145;173	0	6.3	6548100
P36578;H3BM89;H3BU31	P36578;H3BM89;H3BU31	60S ribosomal protein L4	RPL4	sp|P36578|RL4_HUMAN 60S ribosomal protein L4 OS=Homo sapiens OX=9606 GN=RPL4 PE=1 SV=5;tr|H3BM89|H3BM89_HUMAN 60S ribosomal protein L4 OS=Homo sapiens OX=9606 GN=RPL4 PE=1 SV=1;tr|H3BU31|H3BU31_HUMAN 60S ribosomal protein L4 (Fragment) OS=Homo sapiens OX=9	3	1	1	47.697	427	427;333;171	0	1.9	6437500
A0A087WXR0;A0A590UJ85;A0A590UJJ3;A0A494C151;Q5VUR7;Q5TYW2;Q5SQ80;Q4UJ75	A0A087WXR0;A0A590UJ85;A0A590UJJ3;A0A494C151;Q5VUR7;Q5TYW2;Q5SQ80;Q4UJ75	Ankyrin repeat domain-containing protein 20A3;Ankyrin repeat domain-containing protein 20A1;Ankyrin repeat domain-containing protein 20A2;Ankyrin repeat domain-containing protein 20A4	ANKRD20A1;ANKRD20A3;ANKRD20A2;ANKRD20A4	tr|A0A087WXR0|A0A087WXR0_HUMAN Ankyrin repeat domain-containing protein 20A1 (Fragment) OS=Homo sapiens OX=9606 GN=ANKRD20A1 PE=4 SV=1;tr|A0A590UJ85|A0A590UJ85_HUMAN Putative ankyrin repeat domain-containing protein 20A3 (Fragment) OS=Homo sapiens OX=9606	8	0	0	20.29	185	185;235;273;1160;823;823;823;823	0.0058824	0	6427800
G3V3B0;S4R3H4;E7EQT4;Q9UKV3	G3V3B0;S4R3H4;E7EQT4;Q9UKV3	Apoptotic chromatin condensation inducer in the nucleus	ACIN1	tr|G3V3B0|G3V3B0_HUMAN Apoptotic chromatin condensation inducer in the nucleus OS=Homo sapiens OX=9606 GN=ACIN1 PE=1 SV=1;tr|S4R3H4|S4R3H4_HUMAN Apoptotic chromatin condensation inducer in the nucleus OS=Homo sapiens OX=9606 GN=ACIN1 PE=1 SV=1;tr|E7EQT4|E7	4	0	0	67.494	582	582;1283;1301;1341	0.0032258	0	6427300
P62851	P62851	40S ribosomal protein S25	RPS25	sp|P62851|RS25_HUMAN 40S ribosomal protein S25 OS=Homo sapiens OX=9606 GN=RPS25 PE=1 SV=1	1	1	1	13.742	125	125	0.0059172	8.8	6391400
J3QSF1;A0A7I2V5F5;A0A7I2V507;A0A7I2V2S0;A0A0G2JLI4;J3KTA4;P17844;J3KRZ1	J3QSF1;A0A7I2V5F5;A0A7I2V507;A0A7I2V2S0;A0A0G2JLI4;J3KTA4;P17844;J3KRZ1	Probable ATP-dependent RNA helicase DDX5	DDX5	tr|J3QSF1|J3QSF1_HUMAN Probable ATP-dependent RNA helicase DDX5 (Fragment) OS=Homo sapiens OX=9606 GN=DDX5 PE=1 SV=1;tr|A0A7I2V5F5|A0A7I2V5F5_HUMAN RNA helicase OS=Homo sapiens OX=9606 GN=DDX5 PE=1 SV=1;tr|A0A7I2V507|A0A7I2V507_HUMAN RNA helicase OS=Homo s	8	1	0	17.95	153	153;347;406;416;509;614;614;166	0	7.2	6262500
H7BZ55	H7BZ55	Putative ciliary rootlet coiled-coil protein-like 3 protein		sp|H7BZ55|CRCC2_HUMAN Ciliary rootlet coiled-coil protein 2 OS=Homo sapiens OX=9606 GN=CROCC2 PE=1 SV=4	1	0	0	185.64	1653	1653	0.0059701	0	6253700
Q9NY12	Q9NY12	H/ACA ribonucleoprotein complex subunit 1	GAR1	sp|Q9NY12|GAR1_HUMAN H/ACA ribonucleoprotein complex subunit 1 OS=Homo sapiens OX=9606 GN=GAR1 PE=1 SV=1	1	0	0	22.348	217	217	0	0	6222500
E7EUT5;P04406	E7EUT5;P04406	Glyceraldehyde-3-phosphate dehydrogenase	GAPDH	tr|E7EUT5|E7EUT5_HUMAN Glyceraldehyde-3-phosphate dehydrogenase OS=Homo sapiens OX=9606 GN=GAPDH PE=1 SV=1;sp|P04406|G3P_HUMAN Glyceraldehyde-3-phosphate dehydrogenase OS=Homo sapiens OX=9606 GN=GAPDH PE=1 SV=3	2	1	1	27.87	260	260;335	0	5.4	6063200
P39019;A0A075B6E2	P39019;A0A075B6E2	40S ribosomal protein S19	RPS19	sp|P39019|RS19_HUMAN 40S ribosomal protein S19 OS=Homo sapiens OX=9606 GN=RPS19 PE=1 SV=2;tr|A0A075B6E2|A0A075B6E2_HUMAN 40S ribosomal protein S19 OS=Homo sapiens OX=9606 GN=RPS19 PE=1 SV=1	2	2	2	16.06	145	145;71	0	13.8	6041900
E9PP36;P62917;G3V1A1;E9PKZ0;E9PKU4	E9PP36;P62917;G3V1A1;E9PKZ0;E9PKU4	60S ribosomal protein L8	RPL8	tr|E9PP36|E9PP36_HUMAN 60S ribosomal protein L8 OS=Homo sapiens OX=9606 GN=RPL8 PE=1 SV=1;sp|P62917|RL8_HUMAN 60S ribosomal protein L8 OS=Homo sapiens OX=9606 GN=RPL8 PE=1 SV=2;tr|G3V1A1|G3V1A1_HUMAN 60S ribosomal protein L8 OS=Homo sapiens OX=9606 GN=RPL8	5	2	2	16.18	148	148;257;167;205;235	0	9.5	5927000
I3L3D5;P07737	I3L3D5;P07737	Profilin-1	PFN1	tr|I3L3D5|I3L3D5_HUMAN Profilin (Fragment) OS=Homo sapiens OX=9606 GN=PFN1 PE=1 SV=1;sp|P07737|PROF1_HUMAN Profilin-1 OS=Homo sapiens OX=9606 GN=PFN1 PE=1 SV=2	2	0	0	17.517	165	165;140	0	0	5832000
A0A6Q8PGH5;Q5VWX1;Q07666	A0A6Q8PGH5;Q5VWX1;Q07666	KH domain-containing, RNA-binding, signal transduction-associated protein 2;KH domain-containing, RNA-binding, signal transduction-associated protein 1	KHDRBS2;KHDRBS1	tr|A0A6Q8PGH5|A0A6Q8PGH5_HUMAN KH domain-containing, RNA-binding, signal transduction-associated protein 2 OS=Homo sapiens OX=9606 GN=KHDRBS2 PE=1 SV=1;sp|Q5VWX1|KHDR2_HUMAN KH domain-containing, RNA-binding, signal transduction-associated protein 2 OS=Hom	3	0	0	33.935	305	305;349;443	0	0	5805800
Q9Y5Z9	Q9Y5Z9	UbiA prenyltransferase domain-containing protein 1	UBIAD1	sp|Q9Y5Z9|UBIA1_HUMAN UbiA prenyltransferase domain-containing protein 1 OS=Homo sapiens OX=9606 GN=UBIAD1 PE=1 SV=1	1	1	1	36.831	338	338	0	2.7	5695800
F5H2I0;F5GY56;Q9UMS4	F5H2I0;F5GY56;Q9UMS4	Pre-mRNA-processing factor 19	PRPF19	tr|F5H2I0|F5H2I0_HUMAN Pre-mRNA-processing factor 19 (Fragment) OS=Homo sapiens OX=9606 GN=PRPF19 PE=1 SV=1;tr|F5GY56|F5GY56_HUMAN Pre-mRNA-processing factor 19 (Fragment) OS=Homo sapiens OX=9606 GN=PRPF19 PE=1 SV=1;sp|Q9UMS4|PRP19_HUMAN Pre-mRNA-processin	3	0	0	11.357	104	104;252;504	0	0	5690900
P38919;I3L3H2	P38919;I3L3H2	Eukaryotic initiation factor 4A-III;Eukaryotic initiation factor 4A-III, N-terminally processed	EIF4A3	sp|P38919|IF4A3_HUMAN Eukaryotic initiation factor 4A-III OS=Homo sapiens OX=9606 GN=EIF4A3 PE=1 SV=4;tr|I3L3H2|I3L3H2_HUMAN RNA helicase OS=Homo sapiens OX=9606 GN=EIF4A3 PE=1 SV=2	2	3	3	46.871	411	411;390	0	9	5664800
Q9BSJ8	Q9BSJ8	Extended synaptotagmin-1	ESYT1	sp|Q9BSJ8|ESYT1_HUMAN Extended synaptotagmin-1 OS=Homo sapiens OX=9606 GN=ESYT1 PE=1 SV=1	1	2	2	122.85	1104	1104	0	2.2	5486500
Q8TD47;P62701;C9JEH7;P22090	Q8TD47;P62701;C9JEH7;P22090	40S ribosomal protein S4, Y isoform 2;40S ribosomal protein S4, X isoform;40S ribosomal protein S4, Y isoform 1	RPS4Y2;RPS4X;RPS4Y1	sp|Q8TD47|RS4Y2_HUMAN 40S ribosomal protein S4, Y isoform 2 OS=Homo sapiens OX=9606 GN=RPS4Y2 PE=2 SV=3;sp|P62701|RS4X_HUMAN 40S ribosomal protein S4, X isoform OS=Homo sapiens OX=9606 GN=RPS4X PE=1 SV=2;tr|C9JEH7|C9JEH7_HUMAN 40S ribosomal protein S4, Y i	4	1	1	29.295	263	263;263;262;263	0	3	5368600
P62829;J3KTJ3;C9JD32;B9ZVP7;J3KT29	P62829;J3KTJ3;C9JD32;B9ZVP7;J3KT29	60S ribosomal protein L23	RPL23	sp|P62829|RL23_HUMAN 60S ribosomal protein L23 OS=Homo sapiens OX=9606 GN=RPL23 PE=1 SV=1;tr|J3KTJ3|J3KTJ3_HUMAN 60S ribosomal protein L23 OS=Homo sapiens OX=9606 GN=RPL23 PE=1 SV=1;tr|C9JD32|C9JD32_HUMAN 60S ribosomal protein L23 (Fragment) OS=Homo sapien	5	2	2	14.865	140	140;81;91;114;122	0	12.9	4969100
E9PE63;Q86UD5	E9PE63;Q86UD5	Mitochondrial sodium/hydrogen exchanger 9B2	SLC9B2	tr|E9PE63|E9PE63_HUMAN Sodium/hydrogen exchanger 9B2 OS=Homo sapiens OX=9606 GN=SLC9B2 PE=1 SV=1;sp|Q86UD5|SL9B2_HUMAN Sodium/hydrogen exchanger 9B2 OS=Homo sapiens OX=9606 GN=SLC9B2 PE=1 SV=2	2	1	1	51.55	480	480;537	0.0085714	3.3	4947100
O75533;B4DGZ4;A0A494C1M2;H7C341	O75533	Splicing factor 3B subunit 1	SF3B1	sp|O75533|SF3B1_HUMAN Splicing factor 3B subunit 1 OS=Homo sapiens OX=9606 GN=SF3B1 PE=1 SV=3	4	6	6	145.83	1304	1304;154;161;241	0	5.2	4930700
F8W0Q9;Q8NEY8;F8WF16;B7Z8L1;F8W6A0;F8VRK2;F8VPY7;F8VWU8	F8W0Q9;Q8NEY8;F8WF16;B7Z8L1;F8W6A0	Periphilin-1	PPHLN1	tr|F8W0Q9|F8W0Q9_HUMAN Periphilin-1 OS=Homo sapiens OX=9606 GN=PPHLN1 PE=1 SV=1;sp|Q8NEY8|PPHLN_HUMAN Periphilin-1 OS=Homo sapiens OX=9606 GN=PPHLN1 PE=1 SV=2;tr|F8WF16|F8WF16_HUMAN Periphilin-1 OS=Homo sapiens OX=9606 GN=PPHLN1 PE=1 SV=1;tr|B7Z8L1|B7Z8L1_	8	2	2	44.682	385	385;458;303;340;363;107;161;168	0	6	4862800
Q9BXP5	Q9BXP5	Serrate RNA effector molecule homolog	SRRT	sp|Q9BXP5|SRRT_HUMAN Serrate RNA effector molecule homolog OS=Homo sapiens OX=9606 GN=SRRT PE=1 SV=1	1	2	2	100.67	876	876	0	3.3	4843200
P62269;A0A0G2JQH2;Q5GGW2	P62269	40S ribosomal protein S18	RPS18	sp|P62269|RS18_HUMAN 40S ribosomal protein S18 OS=Homo sapiens OX=9606 GN=RPS18 PE=1 SV=3	3	3	3	17.718	152	152;33;34	0	19.1	4817300
P62424;Q5T8U3;Q5T8U2	P62424;Q5T8U3;Q5T8U2	60S ribosomal protein L7a	RPL7A	sp|P62424|RL7A_HUMAN 60S ribosomal protein L7a OS=Homo sapiens OX=9606 GN=RPL7A PE=1 SV=2;tr|Q5T8U3|Q5T8U3_HUMAN 60S ribosomal protein L7a (Fragment) OS=Homo sapiens OX=9606 GN=RPL7A PE=1 SV=1;tr|Q5T8U2|Q5T8U2_HUMAN 60S ribosomal protein L7a OS=Homo sapien	3	2	2	29.995	266	266;191;151	0	7.1	4780200
E9PQ83;E9PMI6;E9PJF4;J3KN38;P54105	E9PQ83;E9PMI6;E9PJF4;J3KN38;P54105	Methylosome subunit pICln	CLNS1A	tr|E9PQ83|E9PQ83_HUMAN Methylosome subunit pICln OS=Homo sapiens OX=9606 GN=CLNS1A PE=1 SV=1;tr|E9PMI6|E9PMI6_HUMAN Chloride channel, nucleotide sensitive 1A OS=Homo sapiens OX=9606 GN=CLNS1A PE=1 SV=1;tr|E9PJF4|E9PJF4_HUMAN Chloride channel, nucleotide se	5	2	2	5.3191	49	49;167;179;203;237	0	51	4767000
A0A7I2V428;C9JLB1;A0A7I2V3F3;H7BY16;P19338;A0A7I2V349;A0A7I2V506;A0A7I2V699;A0A7I2V2U7;A0A7I2V5M5;A0A7I2V2S8	A0A7I2V428;C9JLB1;A0A7I2V3F3;H7BY16;P19338;A0A7I2V349;A0A7I2V506;A0A7I2V699;A0A7I2V2U7;A0A7I2V5M5;A0A7I2V2S8	Nucleolin	NCL	tr|A0A7I2V428|A0A7I2V428_HUMAN Nucleolin OS=Homo sapiens OX=9606 GN=NCL PE=1 SV=1;tr|C9JLB1|C9JLB1_HUMAN Nucleolin OS=Homo sapiens OX=9606 GN=NCL PE=1 SV=2;tr|A0A7I2V3F3|A0A7I2V3F3_HUMAN Nucleolin OS=Homo sapiens OX=9606 GN=NCL PE=1 SV=1;tr|H7BY16|H7BY16_H	11	6	6	74.739	689	689;694;695;734;710;595;602;616;626;672;389	0	7.7	4709600
O43390;A0A6Q8PEX7;B7Z645;A0A7I2YQN2;A0A7I2V4Z0;A0A7I2V309;B4DT28;A0A7I2V2F2;A0A6Q8PH35;A0A7I2V5Q6;A0A6Q8PH31;O60506;A0A7I2V4J0;A0A7I2V346;A0A6Q8PHG0;F6UXX1;A0A7I2V2F0	O43390;A0A6Q8PEX7;B7Z645;A0A7I2YQN2;A0A7I2V4Z0;A0A7I2V309;B4DT28;A0A7I2V2F2;A0A6Q8PH35;A0A7I2V5Q6;A0A6Q8PH31;O60506	Heterogeneous nuclear ribonucleoprotein R;Heterogeneous nuclear ribonucleoprotein Q	HNRNPR;SYNCRIP	sp|O43390|HNRPR_HUMAN Heterogeneous nuclear ribonucleoprotein R OS=Homo sapiens OX=9606 GN=HNRNPR PE=1 SV=1;tr|A0A6Q8PEX7|A0A6Q8PEX7_HUMAN Heterogeneous nuclear ribonucleoprotein R (Fragment) OS=Homo sapiens OX=9606 GN=HNRNPR PE=4 SV=1;tr|B7Z645|B7Z645_HUM	17	2	2	70.942	633	633;238;464;561;545;525;494;490;481;337;279;623;165;524;186;185;67	0	3.2	4699300
P38159;H0Y6E7;H3BT71;H3BUY5;Q96E39;H3BNC1;H3BR27	P38159;H0Y6E7;H3BT71;H3BUY5	RNA-binding motif protein, X chromosome;RNA-binding motif protein, X chromosome, N-terminally processed	RBMX	sp|P38159|RBMX_HUMAN RNA-binding motif protein, X chromosome OS=Homo sapiens OX=9606 GN=RBMX PE=1 SV=3;tr|H0Y6E7|H0Y6E7_HUMAN RNA-binding motif protein, X chromosome (Fragment) OS=Homo sapiens OX=9606 GN=RBMX PE=1 SV=2;tr|H3BT71|H3BT71_HUMAN RNA-binding mo	7	2	2	42.331	391	391;292;296;263;390;37;78	0	5.4	4635600
Q5W015;Q5VX20;A0A1W2PR17;Q16875;F2Z2I2;Q9H178;A0A1W2PNV9	Q5W015;Q5VX20;A0A1W2PR17;Q16875;F2Z2I2	6-phosphofructo-2-kinase/fructose-2,6-bisphosphatase 3;6-phosphofructo-2-kinase;Fructose-2,6-bisphosphatase	PFKFB3	tr|Q5W015|Q5W015_HUMAN 6-phosphofructo-2-kinase OS=Homo sapiens OX=9606 GN=PFKFB3 PE=1 SV=1;tr|Q5VX20|Q5VX20_HUMAN 6-phosphofructo-2-kinase OS=Homo sapiens OX=9606 GN=PFKFB3 PE=1 SV=1;tr|A0A1W2PR17|A0A1W2PR17_HUMAN 6-phosphofructo-2-kinase OS=Homo sapiens	7	4	4	58.775	513	513;526;568;520;455;92;122	0	10.1	4487400
P23527;P33778;Q16778;P06899;U3KQK0;Q99877;P62807;Q8N257;Q99880;Q99879;Q93079;Q5QNW6;P58876;P57053;O60814;Q96A08;Q6DRA6;Q6DN03	P23527;P33778;Q16778;P06899;U3KQK0;Q99877;P62807;Q8N257;Q99880;Q99879;Q93079;Q5QNW6;P58876;P57053;O60814;Q96A08	Histone H2B type 1-O;Histone H2B type 1-B;Histone H2B type 2-E;Histone H2B type 1-J;Histone H2B;Histone H2B type 1-N;Histone H2B type 1-C/E/F/G/I;Histone H2B type 3-B;Histone H2B type 1-L;Histone H2B type 1-M;Histone H2B type 1-H;Histone H2B type 2-F;Histone H2B type 1-D;Histone H2B type F-S;Histone H2B type 1-K;Histone H2B type 1-A	HIST1H2BO;HIST1H2BB;HIST2H2BE;HIST1H2BJ;HIST1H2BN;HIST1H2BC;HIST3H2BB;HIST1H2BL;HIST1H2BM;HIST1H2BH;HIST2H2BF;HIST1H2BD;H2BFS;HIST1H2BK;HIST1H2BA	sp|P23527|H2B1O_HUMAN Histone H2B type 1-O OS=Homo sapiens OX=9606 GN=H2BC17 PE=1 SV=3;sp|P33778|H2B1B_HUMAN Histone H2B type 1-B OS=Homo sapiens OX=9606 GN=H2BC3 PE=1 SV=2;sp|Q16778|H2B2E_HUMAN Histone H2B type 2-E OS=Homo sapiens OX=9606 GN=H2BC21 PE=1 S	18	3	3	13.906	126	126;126;126;126;166;126;126;126;126;126;126;126;126;126;126;127;164;193	0	26.2	4430100
H0YEU2;E9PL09;P23396	H0YEU2;E9PL09;P23396	40S ribosomal protein S3	RPS3	tr|H0YEU2|H0YEU2_HUMAN 40S ribosomal protein S3 (Fragment) OS=Homo sapiens OX=9606 GN=RPS3 PE=1 SV=1;tr|E9PL09|E9PL09_HUMAN 40S ribosomal protein S3 OS=Homo sapiens OX=9606 GN=RPS3 PE=1 SV=1;sp|P23396|RS3_HUMAN 40S ribosomal protein S3 OS=Homo sapiens OX=9	3	1	1	18.56	171	171;231;243	0.0033898	4.7	4401400
Q15942;H0Y2Y8;C9IZ41;H7C3D3;H7C3R3	Q15942;H0Y2Y8	Zyxin	ZYX	sp|Q15942|ZYX_HUMAN Zyxin OS=Homo sapiens OX=9606 GN=ZYX PE=1 SV=1;tr|H0Y2Y8|H0Y2Y8_HUMAN Zyxin (Fragment) OS=Homo sapiens OX=9606 GN=ZYX PE=1 SV=1	5	2	2	61.277	572	572;540;164;176;177	0	7.7	4362000
P62318	P62318	Small nuclear ribonucleoprotein Sm D3	SNRPD3	sp|P62318|SMD3_HUMAN Small nuclear ribonucleoprotein Sm D3 OS=Homo sapiens OX=9606 GN=SNRPD3 PE=1 SV=1	1	1	1	13.916	126	126	0	7.9	4282300
G3V3Y1;Q8N8N7	G3V3Y1;Q8N8N7	Prostaglandin reductase 2	PTGR2	tr|G3V3Y1|G3V3Y1_HUMAN 15-oxoprostaglandin 13-reductase OS=Homo sapiens OX=9606 PE=3 SV=1;sp|Q8N8N7|PTGR2_HUMAN Prostaglandin reductase 2 OS=Homo sapiens OX=9606 GN=PTGR2 PE=1 SV=1	2	0	0	31.743	287	287;351	0	0	4245000
K7EQA8;Q86X55	K7EQA8;Q86X55	Histone-arginine methyltransferase CARM1	CARM1	tr|K7EQA8|K7EQA8_HUMAN Coactivator-associated arginine methyltransferase 1 (Fragment) OS=Homo sapiens OX=9606 GN=CARM1 PE=1 SV=1;sp|Q86X55|CARM1_HUMAN Histone-arginine methyltransferase CARM1 OS=Homo sapiens OX=9606 GN=CARM1 PE=1 SV=3	2	1	1	38.307	343	343;608	0	5.5	4041600
P22492;P16403;Q02539;P10412;P16402;P16401	P22492;P16403;Q02539;P10412;P16402;P16401	Histone H1t;Histone H1.2;Histone H1.1;Histone H1.4;Histone H1.3;Histone H1.5	HIST1H1T;HIST1H1C;HIST1H1A;HIST1H1E;HIST1H1D;HIST1H1B	sp|P22492|H1T_HUMAN Histone H1t OS=Homo sapiens OX=9606 GN=H1-6 PE=2 SV=4;sp|P16403|H12_HUMAN Histone H1.2 OS=Homo sapiens OX=9606 GN=H1-2 PE=1 SV=2;sp|Q02539|H11_HUMAN Histone H1.1 OS=Homo sapiens OX=9606 GN=H1-1 PE=1 SV=3;sp|P10412|H14_HUMAN Histone H1.4	6	0	0	22.019	207	207;213;215;219;221;226	0	0	3948000
Q9BRS2	Q9BRS2	Serine/threonine-protein kinase RIO1	RIOK1	sp|Q9BRS2|RIOK1_HUMAN Serine/threonine-protein kinase RIO1 OS=Homo sapiens OX=9606 GN=RIOK1 PE=1 SV=2	1	3	3	65.582	568	568	0	4	3909800
Q9BUA3;H0YGK9;H0YGY5	Q9BUA3;H0YGK9;H0YGY5	Uncharacterized protein C11orf84	C11orf84	sp|Q9BUA3|SPNDC_HUMAN Spindlin interactor and repressor of chromatin-binding protein OS=Homo sapiens OX=9606 GN=SPINDOC PE=1 SV=3;tr|H0YGK9|H0YGK9_HUMAN Spindlin interactor and repressor of chromatin-binding protein (Fragment) OS=Homo sapiens OX=9606 GN=SP	3	1	1	41.036	381	381;29;112	0	4.7	3904900
Q15208	Q15208	Serine/threonine-protein kinase 38	STK38	sp|Q15208|STK38_HUMAN Serine/threonine-protein kinase 38 OS=Homo sapiens OX=9606 GN=STK38 PE=1 SV=1	1	3	3	54.19	465	465	0	8.8	3904700
H0Y3T6;G3V1E2;A0A5F9UJX7;A0A5F9UP49;Q9BRK5	H0Y3T6;G3V1E2;A0A5F9UJX7;A0A5F9UP49;Q9BRK5	45 kDa calcium-binding protein	SDF4	tr|H0Y3T6|H0Y3T6_HUMAN 45 kDa calcium-binding protein (Fragment) OS=Homo sapiens OX=9606 GN=SDF4 PE=1 SV=1;tr|G3V1E2|G3V1E2_HUMAN 45 kDa calcium-binding protein OS=Homo sapiens OX=9606 GN=SDF4 PE=1 SV=1;tr|A0A5F9UJX7|A0A5F9UJX7_HUMAN 45 kDa calcium-binding	5	1	1	28.001	243	243;254;341;355;362	0	4.9	3817600
Q5TEC3	Q5TEC3	Zinc finger protein 697	ZNF697	sp|Q5TEC3|ZN697_HUMAN Zinc finger protein 697 OS=Homo sapiens OX=9606 GN=ZNF697 PE=1 SV=2	1	1	1	60.461	545	545	0	2	3798200
E9PPJ0;Q13435;E9PJ04;H0YCG1;E9PJT3;E9PIL8	E9PPJ0;Q13435;E9PJ04;H0YCG1;E9PJT3	Splicing factor 3B subunit 2	SF3B2	tr|E9PPJ0|E9PPJ0_HUMAN Splicing factor 3B subunit 2 OS=Homo sapiens OX=9606 GN=SF3B2 PE=1 SV=1;sp|Q13435|SF3B2_HUMAN Splicing factor 3B subunit 2 OS=Homo sapiens OX=9606 GN=SF3B2 PE=1 SV=2;tr|E9PJ04|E9PJ04_HUMAN Splicing factor 3B subunit 2 (Fragment) OS=H	6	1	1	98.169	878	878;895;353;387;273;80	0	1.4	3700100
A0A7I2V5S2;A0A7I2YQC0;P06748;A0A7I2V3G5;A0A7I2V579;A0A7I2V4G8;A0A7I2V433;A0A7I2V2X9;A0A7I2V3U2;E5RGW4;A0A7I2V5J8;E5RI98	A0A7I2V5S2;A0A7I2YQC0;P06748;A0A7I2V3G5;A0A7I2V579;A0A7I2V4G8;A0A7I2V433;A0A7I2V2X9;A0A7I2V3U2	Nucleophosmin	NPM1	tr|A0A7I2V5S2|A0A7I2V5S2_HUMAN Nucleophosmin OS=Homo sapiens OX=9606 GN=NPM1 PE=1 SV=1;tr|A0A7I2YQC0|A0A7I2YQC0_HUMAN Nucleophosmin OS=Homo sapiens OX=9606 GN=NPM1 PE=1 SV=1;sp|P06748|NPM_HUMAN Nucleophosmin OS=Homo sapiens OX=9606 GN=NPM1 PE=1 SV=2;tr|A0A	12	1	1	33.875	305	305;323;294;90;99;123;156;175;195;59;201;230	0	6.2	3636200
E5RGE1;I3L3T1;E7EX29;A2IDB2;A0A0J9YWE8;Q4VY20;E7ESK7;K7EIT4;E9PG15;Q4VY19;E7EVZ2;B4DJF2;E9PD24;A0A0J9YWZ2;E5RIR4;P27348;P63104;P31946;Q04917;P61981;P31947;P62258	E5RGE1;I3L3T1;E7EX29;A2IDB2;A0A0J9YWE8;Q4VY20;E7ESK7;K7EIT4;E9PG15;Q4VY19;E7EVZ2;B4DJF2;E9PD24;A0A0J9YWZ2;E5RIR4;P27348;P63104;P31946;Q04917;P61981;P31947;P62258	14-3-3 protein theta;14-3-3 protein zeta/delta;14-3-3 protein beta/alpha;14-3-3 protein beta/alpha, N-terminally processed;14-3-3 protein eta;14-3-3 protein gamma;14-3-3 protein gamma, N-terminally processed;14-3-3 protein sigma;14-3-3 protein epsilon	YWHAZ;YWHAE;YWHAH;YWHAB;YWHAQ;YWHAG;SFN	tr|E5RGE1|E5RGE1_HUMAN 14-3-3 protein zeta/delta (Fragment) OS=Homo sapiens OX=9606 GN=YWHAZ PE=1 SV=8;tr|I3L3T1|I3L3T1_HUMAN 14-3-3 protein epsilon OS=Homo sapiens OX=9606 GN=YWHAE PE=1 SV=1;tr|E7EX29|E7EX29_HUMAN 14-3-3 protein zeta/delta (Fragment) OS=H	22	1	1	5.7634	51	51;107;246;162;149;74;137;109;149;100;98;94;92;81;75;245;245;246;246;247;248;255	0.0031746	15.7	3629900
F8VVD5	F8VVD5		COQ5	tr|F8VVD5|F8VVD5_HUMAN 2-methoxy-6-polyprenyl-1,4-benzoquinol methylase, mitochondrial (Fragment) OS=Homo sapiens OX=9606 GN=COQ5 PE=1 SV=1	1	1	1	9.9155	91	91	0	8.8	3553800
B4E1B9;Q9UHN6	B4E1B9;Q9UHN6	Transmembrane protein 2	TMEM2	tr|B4E1B9|B4E1B9_HUMAN Cell surface hyaluronidase OS=Homo sapiens OX=9606 GN=CEMIP2 PE=1 SV=1;sp|Q9UHN6|CEIP2_HUMAN Cell surface hyaluronidase OS=Homo sapiens OX=9606 GN=CEMIP2 PE=1 SV=1	2	0	0	42.404	376	376;1383	0.0031056	0	3363400
A0A7P0S5H5;P60866;E5RIP1;E5RJX2;G3XAN0	A0A7P0S5H5;P60866;E5RIP1;E5RJX2;G3XAN0	40S ribosomal protein S20	RPS20	tr|A0A7P0S5H5|A0A7P0S5H5_HUMAN 40S ribosomal protein S20 (Fragment) OS=Homo sapiens OX=9606 GN=RPS20 PE=4 SV=1;sp|P60866|RS20_HUMAN 40S ribosomal protein S20 OS=Homo sapiens OX=9606 GN=RPS20 PE=1 SV=1;tr|E5RIP1|E5RIP1_HUMAN 40S ribosomal protein S20 OS=Hom	5	1	1	15.312	136	136;119;46;61;64	0	8.8	3186600
Q5RI18;A0A1W2PP35;A0A1W2PPS1;Q00839;A0A1W2PQD4;A0A1W2PQL0;A0A1W2PP34;A0A1W2PPL4;A0A1W2PPH7;A0A1X7SBS1;A0A1W2PPE9;A0A1W2PRZ7;A0A1W2PQ74;A0A1W2PRI6	Q5RI18;A0A1W2PP35;A0A1W2PPS1;Q00839;A0A1W2PQD4;A0A1W2PQL0;A0A1W2PP34;A0A1W2PPL4;A0A1W2PPH7;A0A1X7SBS1;A0A1W2PPE9;A0A1W2PRZ7;A0A1W2PQ74	Heterogeneous nuclear ribonucleoprotein U	HNRNPU	tr|Q5RI18|Q5RI18_HUMAN Heterogeneous nuclear ribonucleoprotein U OS=Homo sapiens OX=9606 GN=HNRNPU PE=1 SV=9;tr|A0A1W2PP35|A0A1W2PP35_HUMAN Heterogeneous nuclear ribonucleoprotein U (Fragment) OS=Homo sapiens OX=9606 GN=HNRNPU PE=1 SV=1;tr|A0A1W2PPS1|A0A1W	14	4	4	67.824	602	602;728;804;825;327;527;546;547;549;744;48;302;372;128	0	5.8	3121800
P19474;H0YDP8	P19474	E3 ubiquitin-protein ligase TRIM21	TRIM21	sp|P19474|RO52_HUMAN E3 ubiquitin-protein ligase TRIM21 OS=Homo sapiens OX=9606 GN=TRIM21 PE=1 SV=1	2	4	4	54.169	475	475;90	0	11.4	3111300
O15020	O15020	Spectrin beta chain, non-erythrocytic 2	SPTBN2	sp|O15020|SPTN2_HUMAN Spectrin beta chain, non-erythrocytic 2 OS=Homo sapiens OX=9606 GN=SPTBN2 PE=1 SV=3	1	1	1	271.32	2390	2390	0.003367	0.3	3066300
P50395;Q5SX87;Q5SX91;P31150;V9GYJ7;V9GYF8;Q5SX90	P50395;Q5SX87;Q5SX91;P31150	Rab GDP dissociation inhibitor beta;Rab GDP dissociation inhibitor alpha	GDI2;GDI1	sp|P50395|GDIB_HUMAN Rab GDP dissociation inhibitor beta OS=Homo sapiens OX=9606 GN=GDI2 PE=1 SV=2;tr|Q5SX87|Q5SX87_HUMAN Rab GDP dissociation inhibitor (Fragment) OS=Homo sapiens OX=9606 GN=GDI2 PE=1 SV=1;tr|Q5SX91|Q5SX91_HUMAN Rab GDP dissociation inhibi	7	4	4	50.663	445	445;263;203;447;125;130;148	0	12.8	2951100
P49755	P49755	Transmembrane emp24 domain-containing protein 10	TMED10	sp|P49755|TMEDA_HUMAN Transmembrane emp24 domain-containing protein 10 OS=Homo sapiens OX=9606 GN=TMED10 PE=1 SV=2	1	1	1	24.976	219	219	0.0033445	3.2	2914900
P61978;Q5T6W2;S4R359	P61978;Q5T6W2	Heterogeneous nuclear ribonucleoprotein K	HNRNPK	sp|P61978|HNRPK_HUMAN Heterogeneous nuclear ribonucleoprotein K OS=Homo sapiens OX=9606 GN=HNRNPK PE=1 SV=1;tr|Q5T6W2|Q5T6W2_HUMAN Heterogeneous nuclear ribonucleoprotein K (Fragment) OS=Homo sapiens OX=9606 GN=HNRNPK PE=1 SV=1	3	3	3	50.976	463	463;379;100	0	6.7	2913500
Q93077;Q99878;A0A0U1RR32;A0A0U1RRH7;P04908;P0C0S8;P20671;Q6FI13;Q7L7L0;Q96KK5;Q16777;Q9BTM1;A0A3B3IS11;A0A494C189;H0YFX9;Q71UI9;C9J0D1;Q96QV6;P0C0S5;P16104;Q8IUE6	Q93077;Q99878;A0A0U1RR32;A0A0U1RRH7;P04908;P0C0S8;P20671;Q6FI13;Q7L7L0;Q96KK5;Q16777;Q9BTM1;A0A3B3IS11;A0A494C189;H0YFX9;Q71UI9;C9J0D1;Q96QV6;P0C0S5;P16104;Q8IUE6	Histone H2A type 1-C;Histone H2A type 1-J;Histone H2A type 1-B/E;Histone H2A type 1;Histone H2A type 1-D;Histone H2A type 2-A;Histone H2A type 3;Histone H2A type 1-H;Histone H2A type 2-C;Histone H2A.J;Histone H2A;Histone H2A.V;Histone H2A type 1-A;Histone H2A.Z;Histone H2AX;Histone H2A type 2-B	HIST1H2AC;HIST1H2AJ;HIST1H2AB;HIST1H2AG;HIST1H2AD;HIST2H2AA3;HIST3H2A;HIST1H2AH;HIST2H2AC;H2AFJ;H2AFV;HIST1H2AA;H2AFZ;H2AFX;HIST2H2AB	sp|Q93077|H2A1C_HUMAN Histone H2A type 1-C OS=Homo sapiens OX=9606 GN=H2AC6 PE=1 SV=3;sp|Q99878|H2A1J_HUMAN Histone H2A type 1-J OS=Homo sapiens OX=9606 GN=H2AC14 PE=1 SV=3;tr|A0A0U1RR32|A0A0U1RR32_HUMAN Histone H2A OS=Homo sapiens OX=9606 GN=hCG_2039566 P	21	2	2	14.105	130	130;128;169;170;130;130;130;130;130;128;129;129;140;127;92;128;122;131;128;143;130	0	21.5	2765900
P09651;A0A7I2V3W0;A0A7I2V3R8;F8W6I7;A0A7I2V2L6;F8VTQ5;A0A7I2YQX9;F8VZ49;F8W646;H0YH80;A0A2R8Y4L2;Q32P51;A0A7I2YQ85;A0A7I2V5L7;A0A7I2V4P7;A0A7I2V453;A0A7I2V2R4;A0A7I2V3K5;A0A7I2V5U9;A0A7I2V661	P09651;A0A7I2V3W0;A0A7I2V3R8;F8W6I7;A0A7I2V2L6;F8VTQ5;A0A7I2YQX9;F8VZ49;F8W646	Heterogeneous nuclear ribonucleoprotein A1;Heterogeneous nuclear ribonucleoprotein A1, N-terminally processed	HNRNPA1	sp|P09651|ROA1_HUMAN Heterogeneous nuclear ribonucleoprotein A1 OS=Homo sapiens OX=9606 GN=HNRNPA1 PE=1 SV=5;tr|A0A7I2V3W0|A0A7I2V3W0_HUMAN Helix-destabilizing protein OS=Homo sapiens OX=9606 GN=HNRNPA1 PE=1 SV=1;tr|A0A7I2V3R8|A0A7I2V3R8_HUMAN Helix-destab	20	3	3	38.746	372	372;326;319;307;242;145;275;231;156;191;275;320;49;83;60;83;78;77;75;70	0	9.1	2639700
Q99417;A0A087WV05;A0A0D9SEI7	Q99417;A0A087WV05	C-Myc-binding protein	MYCBP	sp|Q99417|MYCBP_HUMAN c-Myc-binding protein OS=Homo sapiens OX=9606 GN=MYCBP PE=1 SV=3;tr|A0A087WV05|A0A087WV05_HUMAN Uncharacterized protein OS=Homo sapiens OX=9606 PE=3 SV=1	3	3	3	11.967	103	103;110;56	0	22.3	2518800
P62805	P62805	Histone H4	HIST1H4A	sp|P62805|H4_HUMAN Histone H4 OS=Homo sapiens OX=9606 GN=H4C1 PE=1 SV=2	1	4	4	11.367	103	103	0	34	2388100
P50402;Q5HY57	P50402;Q5HY57	Emerin	EMD	sp|P50402|EMD_HUMAN Emerin OS=Homo sapiens OX=9606 GN=EMD PE=1 SV=1;tr|Q5HY57|Q5HY57_HUMAN Emerin OS=Homo sapiens OX=9606 GN=EMD PE=1 SV=1	2	4	4	28.994	254	254;219	0	20.5	2293400
A0A7I2V4S4;A0A7I2V4N1;A0A024RA28;A0A7I2V3P1;A0A7I2V3P7;A0A7I2V323;P22626;A0A7I2V4I6;A0A087WUI2;A0A7I2YQN4;A0A7I2V4N0	A0A7I2V4S4;A0A7I2V4N1;A0A024RA28;A0A7I2V3P1;A0A7I2V3P7;A0A7I2V323;P22626;A0A7I2V4I6;A0A087WUI2	Heterogeneous nuclear ribonucleoproteins A2/B1	HNRPA2B1;HNRNPA2B1	tr|A0A7I2V4S4|A0A7I2V4S4_HUMAN Heterogeneous nuclear ribonucleoproteins A2/B1 OS=Homo sapiens OX=9606 GN=HNRNPA2B1 PE=1 SV=1;tr|A0A7I2V4N1|A0A7I2V4N1_HUMAN Heterogeneous nuclear ribonucleoproteins A2/B1 OS=Homo sapiens OX=9606 GN=HNRNPA2B1 PE=1 SV=1;tr|A0A	11	3	3	28.222	260	260;301;301;309;325;333;353;318;261;155;158	0	12.3	2290700
A0A0G2JIW1;P0DMV9;P0DMV8;V9GZ37;P17066;Q53FA3;P34931;P48741;P54652	A0A0G2JIW1;P0DMV9;P0DMV8;V9GZ37	Heat shock 70 kDa protein 1B;Heat shock 70 kDa protein 1A	HSPA1B;HSPA1A	tr|A0A0G2JIW1|A0A0G2JIW1_HUMAN Heat shock 70 kDa protein 1B OS=Homo sapiens OX=9606 GN=HSPA1B PE=1 SV=1;sp|P0DMV9|HS71B_HUMAN Heat shock 70 kDa protein 1B OS=Homo sapiens OX=9606 GN=HSPA1B PE=1 SV=1;sp|P0DMV8|HS71A_HUMAN Heat shock 70 kDa protein 1A OS=Hom	9	6	5	70.108	642	642;641;641;476;643;641;641;367;639	0	10.1	2253500
P07910;G3V555;G3V2Q1;G3V4C1;B2R5W2;G3V4W0;B4DY08;G3V576;G3V575;B4DSU6;G3V5V7;G3V251;G3V2D6;G3V3K6;G3V5X6;B2RXH8;B7ZW38;O60812;A0A0G2JNQ3;A0A0G2JPF8;P0DMR1;G3V4M8	P07910;G3V555;G3V2Q1;G3V4C1;B2R5W2;G3V4W0;B4DY08;G3V576;G3V575;B4DSU6;G3V5V7;G3V251;G3V2D6;G3V3K6;G3V5X6	Heterogeneous nuclear ribonucleoproteins C1/C2	HNRNPC	sp|P07910|HNRPC_HUMAN Heterogeneous nuclear ribonucleoproteins C1/C2 OS=Homo sapiens OX=9606 GN=HNRNPC PE=1 SV=4;tr|G3V555|G3V555_HUMAN Heterogeneous nuclear ribonucleoproteins C1/C2 (Fragment) OS=Homo sapiens OX=9606 GN=HNRNPC PE=1 SV=1;tr|G3V2Q1|G3V2Q1_H	22	3	3	33.67	306	306;175;305;292;290;262;288;231;187;147;180;126;214;121;117;293;293;293;293;293;293;66	0	9.5	2220000
Q8TAY7	Q8TAY7	Protein FAM110D	FAM110D	sp|Q8TAY7|F110D_HUMAN Protein FAM110D OS=Homo sapiens OX=9606 GN=FAM110D PE=2 SV=1	1	0	0	28.71	271	271	0	0	2132800
Q9BQA1;H0Y711	Q9BQA1;H0Y711	Methylosome protein 50	WDR77	sp|Q9BQA1|MEP50_HUMAN Methylosome protein 50 OS=Homo sapiens OX=9606 GN=WDR77 PE=1 SV=1;tr|H0Y711|H0Y711_HUMAN Methylosome protein 50 (Fragment) OS=Homo sapiens OX=9606 GN=WDR77 PE=1 SV=1	2	4	4	36.724	342	342;291	0	9.9	1695600
A0A2R8Y5P9;Q8TF72	A0A2R8Y5P9;Q8TF72	Protein Shroom3	SHROOM3	tr|A0A2R8Y5P9|A0A2R8Y5P9_HUMAN Protein Shroom3 OS=Homo sapiens OX=9606 GN=SHROOM3 PE=1 SV=1;sp|Q8TF72|SHRM3_HUMAN Protein Shroom3 OS=Homo sapiens OX=9606 GN=SHROOM3 PE=1 SV=2	2	1	1	208.05	1915	1915;1996	0	0.5	1655500
O75688;C9JIR6;A0A3B3IS24;B8ZZF0;E9PKB5;P35813	O75688;C9JIR6;A0A3B3IS24;B8ZZF0	Protein phosphatase 1B	PPM1B	sp|O75688|PPM1B_HUMAN Protein phosphatase 1B OS=Homo sapiens OX=9606 GN=PPM1B PE=1 SV=1;tr|C9JIR6|C9JIR6_HUMAN Protein-serine/threonine phosphatase (Fragment) OS=Homo sapiens OX=9606 GN=PPM1B PE=1 SV=1;tr|A0A3B3IS24|A0A3B3IS24_HUMAN Protein-serine/threonin	6	8	8	52.642	479	479;378;384;303;187;382	0	18.6	1642200
P98175	P98175	RNA-binding protein 10	RBM10	sp|P98175|RBM10_HUMAN RNA-binding protein 10 OS=Homo sapiens OX=9606 GN=RBM10 PE=1 SV=3	1	11	11	103.53	930	930	0	13.7	1637400
Q9Y2W1;A0A3B3ITZ9	Q9Y2W1;A0A3B3ITZ9	Thyroid hormone receptor-associated protein 3	THRAP3	sp|Q9Y2W1|TR150_HUMAN Thyroid hormone receptor-associated protein 3 OS=Homo sapiens OX=9606 GN=THRAP3 PE=1 SV=2;tr|A0A3B3ITZ9|A0A3B3ITZ9_HUMAN Thyroid hormone receptor-associated protein 3 OS=Homo sapiens OX=9606 GN=THRAP3 PE=1 SV=1	2	3	3	108.66	955	955;910	0	2.7	1624900
E9PK91;A0A1W2PQ43;E9PK09;E9PQN2;E9PKI6;H0YF00;H0YF63;E9PJA7	E9PK91;A0A1W2PQ43;E9PK09;E9PQN2;E9PKI6		BCLAF1	tr|E9PK91|E9PK91_HUMAN Bcl-2-associated transcription factor 1 OS=Homo sapiens OX=9606 GN=BCLAF1 PE=1 SV=1;tr|A0A1W2PQ43|A0A1W2PQ43_HUMAN Bcl-2-associated transcription factor 1 OS=Homo sapiens OX=9606 GN=BCLAF1 PE=1 SV=1;tr|E9PK09|E9PK09_HUMAN Bcl-2-assoc	8	3	1	100.4	871	871;703;725;750;752;118;126;467	0	3.7	1550500
G5E9R0;P60709;I3L3I0;I3L4N8;J3KT65;P63261;A0A2R8YGF8;E7EVS6;I3L1U9;A0A2R8Y793;A0A6Q8PH58;K7EM38;I3L3R2;B8ZZJ2;F6UVQ4;C9JFL5;C9JUM1;F8WB63;C9JZR7;A6NL76;F6QUT6;P68032;P68133;P62736;P63267;C9JTX5;A0A6Q8PFE4;Q6S8J3;P0CG38;A5A3E0;P0CG39;Q562R1;F8WCH0	G5E9R0;P60709;I3L3I0;I3L4N8;J3KT65;P63261;A0A2R8YGF8;E7EVS6;I3L1U9;A0A2R8Y793;A0A6Q8PH58;K7EM38;I3L3R2;B8ZZJ2;F6UVQ4;C9JFL5;C9JUM1;F8WB63;C9JZR7;A6NL76;F6QUT6;P68032;P68133;P62736;P63267;C9JTX5;A0A6Q8PFE4	Actin, cytoplasmic 1;Actin, cytoplasmic 1, N-terminally processed;Actin, cytoplasmic 2;Actin, cytoplasmic 2, N-terminally processed;Actin, alpha cardiac muscle 1;Actin, alpha skeletal muscle;Actin, aortic smooth muscle;Actin, gamma-enteric smooth muscle	ACTB;ACTG1;ACTG2;ACTA2;ACTA1;ACTC1	tr|G5E9R0|G5E9R0_HUMAN Actin, cytoplasmic 1 OS=Homo sapiens OX=9606 GN=ACTB PE=1 SV=1;sp|P60709|ACTB_HUMAN Actin, cytoplasmic 1 OS=Homo sapiens OX=9606 GN=ACTB PE=1 SV=1;tr|I3L3I0|I3L3I0_HUMAN Actin, cytoplasmic 2 (Fragment) OS=Homo sapiens OX=9606 GN=ACTG	33	4	4	13.859	125	125;375;214;351;198;375;165;334;214;309;151;133;164;119;151;144;96;105;102;254;151;377;377;377;376;80;332;1075;1075;1075;1038;376;52	0	36	1424400
P84090;G3V279	P84090;G3V279	Enhancer of rudimentary homolog	ERH	sp|P84090|ERH_HUMAN Enhancer of rudimentary homolog OS=Homo sapiens OX=9606 GN=ERH PE=1 SV=1;tr|G3V279|G3V279_HUMAN Enhancer of rudimentary homolog OS=Homo sapiens OX=9606 GN=ERH PE=1 SV=1	2	1	1	12.259	104	104;71	0	10.6	1383900
O14744;G3V5L5;H0YJX6;H0YJD3;G3V580;C9JSX3;G3V2L6;G3V2X6;H0YJ77;H7BZ44	O14744	Protein arginine N-methyltransferase 5;Protein arginine N-methyltransferase 5, N-terminally processed	PRMT5	sp|O14744|ANM5_HUMAN Protein arginine N-methyltransferase 5 OS=Homo sapiens OX=9606 GN=PRMT5 PE=1 SV=4	10	8	8	72.683	637	637;169;279;177;180;186;183;185;138;179	0	15.4	882880
E7EX17;P23588;F8VX11;F8VP89;F8W0K0;F8VSC7;F8VRU1;F8VYE9;REV__F8VX11;REV__P23588;REV__E7EX17	E7EX17;P23588	Eukaryotic translation initiation factor 4B	EIF4B	tr|E7EX17|E7EX17_HUMAN Eukaryotic translation initiation factor 4B OS=Homo sapiens OX=9606 GN=EIF4B PE=1 SV=1;sp|P23588|IF4B_HUMAN Eukaryotic translation initiation factor 4B OS=Homo sapiens OX=9606 GN=EIF4B PE=1 SV=2	11	12	12	69.697	616	616;611;360;275;169;227;175;185;360;611;616	0	16.4	861300
Q9NRC6	Q9NRC6	Spectrin beta chain, non-erythrocytic 5	SPTBN5	sp|Q9NRC6|SPTN5_HUMAN Spectrin beta chain, non-erythrocytic 5 OS=Homo sapiens OX=9606 GN=SPTBN5 PE=1 SV=2	1	0	0	416.75	3674	3674	0.0033223	0	797620
A0A5H1ZRS9;A2NJV5;A0A0A0MRZ7;A0A075B6S2;A0A5H1ZRS2;A0A087X0Q4;A0A075B6S6;A0A075B6P5;A0A0C4DH68;A0A075B6R9;A0A087WW87;P06310;P01615;P01614	A0A5H1ZRS9;A2NJV5;A0A0A0MRZ7;A0A075B6S2;A0A5H1ZRS2;A0A087X0Q4;A0A075B6S6;A0A075B6P5;A0A0C4DH68;A0A075B6R9;A0A087WW87;P06310;P01615;P01614	Ig kappa chain V-II region RPMI 6410;Ig kappa chain V-II region FR;Ig kappa chain V-II region Cum	IGKV A18;IGKV2D-26;IGKV2D-29;IGKV2-40;IGKV2D-30;IGKV2D-28;IGKV2-24;IGKV2D-24	tr|A0A5H1ZRS9|A0A5H1ZRS9_HUMAN Immunoglobulin kappa variable 2D-29 OS=Homo sapiens OX=9606 GN=IGKV2D-29 PE=1 SV=1;sp|A2NJV5|KV229_HUMAN Immunoglobulin kappa variable 2-29 OS=Homo sapiens OX=9606 GN=IGKV2-29 PE=3 SV=2;sp|A0A0A0MRZ7|KVD26_HUMAN Immunoglobuli	14	2	2	11.192	102	102;120;120;120;102;104;120;120;120;120;121;120;120;121	0	19.6	346190
E9PLD0;E7END7;Q9H0U4;P62820;Q92928	E9PLD0;E7END7;Q9H0U4;P62820;Q92928	Ras-related protein Rab-1B;Ras-related protein Rab-1A;Putative Ras-related protein Rab-1C	RAB1B;RAB1A;RAB1C	tr|E9PLD0|E9PLD0_HUMAN Ras-related protein Rab-1B OS=Homo sapiens OX=9606 GN=RAB1B PE=1 SV=1;tr|E7END7|E7END7_HUMAN Ras-related protein Rab-1A OS=Homo sapiens OX=9606 GN=RAB1A PE=1 SV=1;sp|Q9H0U4|RAB1B_HUMAN Ras-related protein Rab-1B OS=Homo sapiens OX=96	5	2	2	18.483	169	169;173;201;205;201	0	14.2	0
E9PNE6;E9PKE3;P11142;A8K7Q2;E9PM13;E9PS65;E9PN25;E9PPY6;E9PQQ4;E9PQK7;E9PK54;E9PLF4;E9PN89	E9PNE6;E9PKE3;P11142;A8K7Q2;E9PM13;E9PS65	Heat shock cognate 71 kDa protein	HSPA8	tr|E9PNE6|E9PNE6_HUMAN Heat shock cognate 71 kDa protein OS=Homo sapiens OX=9606 GN=HSPA8 PE=1 SV=1;tr|E9PKE3|E9PKE3_HUMAN Heat shock cognate 71 kDa protein OS=Homo sapiens OX=9606 GN=HSPA8 PE=1 SV=1;sp|P11142|HSP7C_HUMAN Heat shock cognate 71 kDa protein	13	5	4	54.975	500	500;627;646;410;150;223;132;137;171;178;183;187;312	0	11.6	0
H7C5W9;P16615;O14983	H7C5W9;P16615	Sarcoplasmic/endoplasmic reticulum calcium ATPase 2	ATP2A2	tr|H7C5W9|H7C5W9_HUMAN P-type Ca(2+) transporter (Fragment) OS=Homo sapiens OX=9606 GN=ATP2A2 PE=1 SV=1;sp|P16615|AT2A2_HUMAN Sarcoplasmic/endoplasmic reticulum calcium ATPase 2 OS=Homo sapiens OX=9606 GN=ATP2A2 PE=1 SV=1	3	4	4	102.48	933	933;1042;1001	0	4.3	0
P01023;P20742	P01023;P20742	Alpha-2-macroglobulin;Pregnancy zone protein	A2M;PZP	sp|P01023|A2MG_HUMAN Alpha-2-macroglobulin OS=Homo sapiens OX=9606 GN=A2M PE=1 SV=3;sp|P20742|PZP_HUMAN Pregnancy zone protein OS=Homo sapiens OX=9606 GN=PZP PE=1 SV=4	2	1	1	163.29	1474	1474;1482	0	0.5	0
Q5JSD2;Q5JSD1;A0A0A0MR02;P45880	Q5JSD2;Q5JSD1;A0A0A0MR02;P45880	Voltage-dependent anion-selective channel protein 2	VDAC2	tr|Q5JSD2|Q5JSD2_HUMAN Outer mitochondrial membrane protein porin 2 (Fragment) OS=Homo sapiens OX=9606 GN=VDAC2 PE=1 SV=8;tr|Q5JSD1|Q5JSD1_HUMAN Outer mitochondrial membrane protein porin 2 (Fragment) OS=Homo sapiens OX=9606 GN=VDAC2 PE=1 SV=1;tr|A0A0A0MR0	4	1	1	21.195	194	194;204;282;294	0	4.1	0
Q9Y277;E5RFL1;E5RHE1;E5RFP6;E5RJN6;E5RHZ6	Q9Y277;E5RFL1;E5RHE1;E5RFP6;E5RJN6;E5RHZ6	Voltage-dependent anion-selective channel protein 3	VDAC3	sp|Q9Y277|VDAC3_HUMAN Voltage-dependent anion-selective channel protein 3 OS=Homo sapiens OX=9606 GN=VDAC3 PE=1 SV=1;tr|E5RFL1|E5RFL1_HUMAN Voltage-dependent anion-selective channel protein 3 OS=Homo sapiens OX=9606 GN=VDAC3 PE=1 SV=1;tr|E5RHE1|E5RHE1_HUMA	6	2	2	30.658	283	283;57;100;134;158;165	0	9.9	0
Q9P0L0	Q9P0L0	Vesicle-associated membrane protein-associated protein A	VAPA	sp|Q9P0L0|VAPA_HUMAN Vesicle-associated membrane protein-associated protein A OS=Homo sapiens OX=9606 GN=VAPA PE=1 SV=3	1	2	2	27.893	249	249	0	9.2	0
P00387	P00387	NADH-cytochrome b5 reductase 3;NADH-cytochrome b5 reductase 3 membrane-bound form;NADH-cytochrome b5 reductase 3 soluble form	CYB5R3	sp|P00387|NB5R3_HUMAN NADH-cytochrome b5 reductase 3 OS=Homo sapiens OX=9606 GN=CYB5R3 PE=1 SV=3	1	1	1	34.234	301	301	0	4	0
O14828	O14828	Secretory carrier-associated membrane protein 3	SCAMP3	sp|O14828|SCAM3_HUMAN Secretory carrier-associated membrane protein 3 OS=Homo sapiens OX=9606 GN=SCAMP3 PE=1 SV=3	1	2	2	38.287	347	347	0	8.4	0
A0A5F9ZH43;A4UGR9	A0A5F9ZH43;A4UGR9	Xin actin-binding repeat-containing protein 2	XIRP2	tr|A0A5F9ZH43|A0A5F9ZH43_HUMAN Xin actin-binding repeat-containing protein 2 OS=Homo sapiens OX=9606 GN=XIRP2 PE=1 SV=1;sp|A4UGR9|XIRP2_HUMAN Xin actin-binding repeat-containing protein 2 OS=Homo sapiens OX=9606 GN=XIRP2 PE=1 SV=2	2	1	1	435.9	3837	3837;3374	0	0.3	0
Q96AG4	Q96AG4	Leucine-rich repeat-containing protein 59	LRRC59	sp|Q96AG4|LRC59_HUMAN Leucine-rich repeat-containing protein 59 OS=Homo sapiens OX=9606 GN=LRRC59 PE=1 SV=1	1	2	2	34.93	307	307	0	6.5	0
A0A3B3ITL1;P61019;Q8WUD1;H7C125;Q6PIK3;E9PKL7	A0A3B3ITL1;P61019;Q8WUD1;H7C125;Q6PIK3;E9PKL7	Ras-related protein Rab-2A;Ras-related protein Rab-2B	RAB2A;RAB2B;RAB4B	tr|A0A3B3ITL1|A0A3B3ITL1_HUMAN Ras-related protein Rab-2B OS=Homo sapiens OX=9606 GN=RAB2B PE=1 SV=1;sp|P61019|RAB2A_HUMAN Ras-related protein Rab-2A OS=Homo sapiens OX=9606 GN=RAB2A PE=1 SV=1;sp|Q8WUD1|RAB2B_HUMAN Ras-related protein Rab-2B OS=Homo sapien	6	2	2	23.341	208	208;212;216;104;121;181	0	12	0
P39023;G5E9G0;B5MCW2	P39023;G5E9G0;B5MCW2	60S ribosomal protein L3	RPL3	sp|P39023|RL3_HUMAN 60S ribosomal protein L3 OS=Homo sapiens OX=9606 GN=RPL3 PE=1 SV=2;tr|G5E9G0|G5E9G0_HUMAN 60S ribosomal protein L3 OS=Homo sapiens OX=9606 GN=RPL3 PE=1 SV=1;tr|B5MCW2|B5MCW2_HUMAN 60S ribosomal protein L3 (Fragment) OS=Homo sapiens OX=9	3	2	2	46.108	403	403;351;272	0	4.7	0
P61026	P61026	Ras-related protein Rab-10	RAB10	sp|P61026|RAB10_HUMAN Ras-related protein Rab-10 OS=Homo sapiens OX=9606 GN=RAB10 PE=1 SV=1	1	1	1	22.541	200	200	0	5	0
A0A0C4DGU3;A0A075B6F6;A0A0S2Z6F0;A0A3B3IT72;A0A3B3IUB5;Q8TCT9	A0A0C4DGU3;A0A075B6F6;A0A0S2Z6F0;A0A3B3IT72;A0A3B3IUB5;Q8TCT9	Minor histocompatibility antigen H13	HM13	tr|A0A0C4DGU3|A0A0C4DGU3_HUMAN Minor histocompatibility antigen H13 OS=Homo sapiens OX=9606 GN=HM13 PE=1 SV=1;tr|A0A075B6F6|A0A075B6F6_HUMAN Minor histocompatibility antigen H13 (Fragment) OS=Homo sapiens OX=9606 GN=HM13 PE=1 SV=1;tr|A0A0S2Z6F0|A0A0S2Z6F0_	6	1	1	15.432	143	143;272;345;365;420;377	0.0035088	8.4	0
Q92896;H3BM42	Q92896;H3BM42	Golgi apparatus protein 1	GLG1	sp|Q92896|GSLG1_HUMAN Golgi apparatus protein 1 OS=Homo sapiens OX=9606 GN=GLG1 PE=1 SV=2;tr|H3BM42|H3BM42_HUMAN Golgi apparatus protein 1 OS=Homo sapiens OX=9606 GN=GLG1 PE=1 SV=1	2	2	2	134.55	1179	1179;698	0	2	0
P08621;M0QYR1	P08621;M0QYR1	U1 small nuclear ribonucleoprotein 70 kDa	SNRNP70	sp|P08621|RU17_HUMAN U1 small nuclear ribonucleoprotein 70 kDa OS=Homo sapiens OX=9606 GN=SNRNP70 PE=1 SV=2;tr|M0QYR1|M0QYR1_HUMAN U1 small nuclear ribonucleoprotein 70 kDa (Fragment) OS=Homo sapiens OX=9606 GN=SNRNP70 PE=1 SV=1	2	2	2	51.556	437	437;94	0	4.1	0
Q12907	Q12907	Vesicular integral-membrane protein VIP36	LMAN2	sp|Q12907|LMAN2_HUMAN Vesicular integral-membrane protein VIP36 OS=Homo sapiens OX=9606 GN=LMAN2 PE=1 SV=1	1	1	1	40.228	356	356	0	3.1	0
H0YLP6;H0YMF4;H0YKD8;P46779	H0YLP6;H0YMF4;H0YKD8;P46779	60S ribosomal protein L28	RPL28	tr|H0YLP6|H0YLP6_HUMAN 60S ribosomal protein L28 OS=Homo sapiens OX=9606 GN=RPL28 PE=1 SV=1;tr|H0YMF4|H0YMF4_HUMAN 60S ribosomal protein L28 OS=Homo sapiens OX=9606 GN=RPL28 PE=1 SV=1;tr|H0YKD8|H0YKD8_HUMAN 60S ribosomal protein L28 OS=Homo sapiens OX=9606	4	1	1	9.657	89	89;112;170;137	0	12.4	0
C9JP35;C9JMN4;Q92520	C9JP35;C9JMN4;Q92520	Protein FAM3C	FAM3C	tr|C9JP35|C9JP35_HUMAN Protein FAM3C (Fragment) OS=Homo sapiens OX=9606 GN=FAM3C PE=1 SV=1;tr|C9JMN4|C9JMN4_HUMAN Protein FAM3C (Fragment) OS=Homo sapiens OX=9606 GN=FAM3C PE=1 SV=1;sp|Q92520|FAM3C_HUMAN Protein FAM3C OS=Homo sapiens OX=9606 GN=FAM3C PE=1	3	1	1	11.596	109	109;151;227	0.006079	7.3	0
A8MT72;Q2NKQ5;Q16799	A8MT72;Q2NKQ5;Q16799	Reticulon;Reticulon-1	RTN1	tr|A8MT72|A8MT72_HUMAN Reticulon OS=Homo sapiens OX=9606 GN=RTN1 PE=1 SV=1;tr|Q2NKQ5|Q2NKQ5_HUMAN Reticulon OS=Homo sapiens OX=9606 GN=RTN1 PE=1 SV=1;sp|Q16799|RTN1_HUMAN Reticulon-1 OS=Homo sapiens OX=9606 GN=RTN1 PE=1 SV=1	3	1	1	21.862	193	193;702;776	0.0031646	4.1	0
Q15125	Q15125	3-beta-hydroxysteroid-Delta(8),Delta(7)-isomerase	EBP	sp|Q15125|EBP_HUMAN 3-beta-hydroxysteroid-Delta(8),Delta(7)-isomerase OS=Homo sapiens OX=9606 GN=EBP PE=1 SV=3	1	1	1	26.352	230	230	0	5.2	0
P51148;K7EIP6;F8VWU4;F8VVZ0;F8VUA5;F8VVK3;K7ENY4;K7ERI8;K7ERQ8;P61020;P20339	P51148;K7EIP6;F8VWU4;F8VVZ0;F8VUA5;F8VVK3;K7ENY4;K7ERI8;K7ERQ8;P61020;P20339	Ras-related protein Rab-5C;Ras-related protein Rab-5B;Ras-related protein Rab-5A	RAB5C;RAB5B;RAB5A	sp|P51148|RAB5C_HUMAN Ras-related protein Rab-5C OS=Homo sapiens OX=9606 GN=RAB5C PE=1 SV=2;tr|K7EIP6|K7EIP6_HUMAN Uncharacterized protein (Fragment) OS=Homo sapiens OX=9606 PE=4 SV=1;tr|F8VWU4|F8VWU4_HUMAN Ras-related protein Rab-5C (Fragment) OS=Homo sap	11	2	2	23.482	216	216;27;91;100;115;124;150;161;282;215;215	0	10.6	0
A0A087WYR3;O43399	A0A087WYR3;O43399	Tumor protein D54	TPD52L2	tr|A0A087WYR3|A0A087WYR3_HUMAN Tumor protein D54 OS=Homo sapiens OX=9606 GN=TPD52L2 PE=1 SV=1;sp|O43399|TPD54_HUMAN Tumor protein D54 OS=Homo sapiens OX=9606 GN=TPD52L2 PE=1 SV=2	2	1	1	23.764	222	222;206	0	5.9	0
Q8NBJ4	Q8NBJ4	Golgi membrane protein 1	GOLM1	sp|Q8NBJ4|GOLM1_HUMAN Golgi membrane protein 1 OS=Homo sapiens OX=9606 GN=GOLM1 PE=1 SV=1	1	1	1	45.333	401	401	0	3	0
Q5JP53;P07437	Q5JP53;P07437	Tubulin beta chain	TUBB	tr|Q5JP53|Q5JP53_HUMAN Tubulin beta chain OS=Homo sapiens OX=9606 GN=TUBB PE=1 SV=1;sp|P07437|TBB5_HUMAN Tubulin beta chain OS=Homo sapiens OX=9606 GN=TUBB PE=1 SV=2	2	1	1	47.766	426	426;444	0	2.8	0
Q92841;A0A5H1ZRQ2;A0A1X7SBZ2;A0A2R8Y7T2;A0A2R8Y645;A0A2R8Y4A4;A0A2U3TZJ9;A0A2R8YFS5;A0A2R8YFR4;A0A0D9SG12;A0A2R8YDT5;A0A2R8YF78;A0A0D9SFB3;F6S8Q4;A0A2R8Y5G6;A0A2R8YDH3;A0A0D9SF53;O15523;O00571;A0A2R8YCW1	Q92841;A0A5H1ZRQ2;A0A1X7SBZ2;A0A2R8Y7T2;A0A2R8Y645;A0A2R8Y4A4;A0A2U3TZJ9;A0A2R8YFS5;A0A2R8YFR4;A0A0D9SG12;A0A2R8YDT5;A0A2R8YF78;A0A0D9SFB3;F6S8Q4;A0A2R8Y5G6;A0A2R8YDH3;A0A0D9SF53;O15523;O00571;A0A2R8YCW1	Probable ATP-dependent RNA helicase DDX17;ATP-dependent RNA helicase DDX3Y;ATP-dependent RNA helicase DDX3X	DDX17;DDX3X;DDX3Y	sp|Q92841|DDX17_HUMAN Probable ATP-dependent RNA helicase DDX17 OS=Homo sapiens OX=9606 GN=DDX17 PE=1 SV=2;tr|A0A5H1ZRQ2|A0A5H1ZRQ2_HUMAN RNA helicase OS=Homo sapiens OX=9606 GN=DDX17 PE=1 SV=2;tr|A0A1X7SBZ2|A0A1X7SBZ2_HUMAN RNA helicase OS=Homo sapiens OX	20	2	1	80.272	729	729;731;729;476;716;662;661;661;660;647;475;641;640;629;622;503;733;660;662;647	0	3	0
Q5JYR3;P04844	Q5JYR3;P04844	Dolichyl-diphosphooligosaccharide--protein glycosyltransferase subunit 2	RPN2	tr|Q5JYR3|Q5JYR3_HUMAN Dolichyl-diphosphooligosaccharide--protein glycosyltransferase subunit 2 (Fragment) OS=Homo sapiens OX=9606 GN=RPN2 PE=1 SV=1;sp|P04844|RPN2_HUMAN Dolichyl-diphosphooligosaccharide--protein glycosyltransferase subunit 2 OS=Homo sapie	2	1	1	15.527	138	138;631	0	5.8	0
P07099	P07099	Epoxide hydrolase 1	EPHX1	sp|P07099|HYEP_HUMAN Epoxide hydrolase 1 OS=Homo sapiens OX=9606 GN=EPHX1 PE=1 SV=1	1	1	1	52.948	455	455	0	4	0
Q9P2X0	Q9P2X0	Dolichol-phosphate mannosyltransferase subunit 3	DPM3	sp|Q9P2X0|DPM3_HUMAN Dolichol-phosphate mannosyltransferase subunit 3 OS=Homo sapiens OX=9606 GN=DPM3 PE=1 SV=2	1	1	1	10.094	92	92	0	10.9	0
A6NIK2	A6NIK2	Leucine-rich repeat-containing protein 10B	LRRC10B	sp|A6NIK2|LR10B_HUMAN Leucine-rich repeat-containing protein 10B OS=Homo sapiens OX=9606 GN=LRRC10B PE=4 SV=2	1	1	1	32.713	292	292	0.0031546	2.7	0
J3KPT4;Q9H4I3	J3KPT4;Q9H4I3	TraB domain-containing protein	TRABD	tr|J3KPT4|J3KPT4_HUMAN TraB domain-containing protein OS=Homo sapiens OX=9606 GN=TRABD PE=1 SV=1;sp|Q9H4I3|TRABD_HUMAN TraB domain-containing protein OS=Homo sapiens OX=9606 GN=TRABD PE=1 SV=1	2	1	1	42.692	379	379;376	0	3.2	0
Q6Y1H2	Q6Y1H2	Very-long-chain (3R)-3-hydroxyacyl-CoA dehydratase 2	HACD2	sp|Q6Y1H2|HACD2_HUMAN Very-long-chain (3R)-3-hydroxyacyl-CoA dehydratase 2 OS=Homo sapiens OX=9606 GN=HACD2 PE=1 SV=1	1	1	1	28.368	254	254	0	3.9	0
B3KTQ9;H0Y3Z3;A0A7P0T9K9;H7BZ94;I3L0S0;I3L3P5;A0A7P0TA97;A0A7P0T8X1;A0A7P0T8C0;A0A7P0T8J3;A0A7P0TB26;I3L4M2;A0A7P0TA35;A0A7P0TA71;P07237	B3KTQ9;H0Y3Z3;A0A7P0T9K9;H7BZ94;I3L0S0;I3L3P5;A0A7P0TA97;A0A7P0T8X1;A0A7P0T8C0;A0A7P0T8J3;A0A7P0TB26;I3L4M2;A0A7P0TA35;A0A7P0TA71;P07237	Protein disulfide-isomerase	P4HB	tr|B3KTQ9|B3KTQ9_HUMAN Procollagen-proline, 2-oxoglutarate 4-dioxygenase (Proline 4-hydroxylase), beta polypeptide, isoform CRA_b OS=Homo sapiens OX=9606 GN=P4HB PE=2 SV=1;tr|H0Y3Z3|H0Y3Z3_HUMAN Protein disulfide-isomerase OS=Homo sapiens OX=9606 GN=P4HB P	15	1	1	21.252	185	185;418;439;464;466;472;479;479;481;488;533;537;542;557;508	0	6.5	0
P12236;P12235;P05141;V9GYG0;Q9H0C2	P12236;P12235;P05141;V9GYG0;Q9H0C2	ADP/ATP translocase 3;ADP/ATP translocase 3, N-terminally processed;ADP/ATP translocase 1;ADP/ATP translocase 2;ADP/ATP translocase 2, N-terminally processed;ADP/ATP translocase 4;ADP/ATP translocase 4, N-terminally processed	SLC25A6;SLC25A4;SLC25A5;SLC25A31	sp|P12236|ADT3_HUMAN ADP/ATP translocase 3 OS=Homo sapiens OX=9606 GN=SLC25A6 PE=1 SV=4;sp|P12235|ADT1_HUMAN ADP/ATP translocase 1 OS=Homo sapiens OX=9606 GN=SLC25A4 PE=1 SV=4;sp|P05141|ADT2_HUMAN ADP/ATP translocase 2 OS=Homo sapiens OX=9606 GN=SLC25A5 PE	5	2	2	32.866	298	298;298;298;208;315	0	5.4	0
F8VQX7;Q9BZF1;F8VVD3;F8VVE7;F8VZ43;F8VUA7;Q9H0X9	F8VQX7;Q9BZF1;F8VVD3;F8VVE7;F8VZ43;F8VUA7;Q9H0X9	Oxysterol-binding protein;Oxysterol-binding protein-related protein 8;Oxysterol-binding protein-related protein 5	OSBPL8;OSBPL5	tr|F8VQX7|F8VQX7_HUMAN Oxysterol-binding protein (Fragment) OS=Homo sapiens OX=9606 GN=OSBPL8 PE=1 SV=1;sp|Q9BZF1|OSBL8_HUMAN Oxysterol-binding protein-related protein 8 OS=Homo sapiens OX=9606 GN=OSBPL8 PE=1 SV=3;tr|F8VVD3|F8VVD3_HUMAN Oxysterol-binding p	7	2	2	81.656	721	721;889;76;111;157;694;879	0	4.3	0
E7EX53;A0A2R8Y738;A0A2R8YEM3;E7EQV9;E7ENU7;P61313	E7EX53;A0A2R8Y738;A0A2R8YEM3;E7EQV9;E7ENU7;P61313	Ribosomal protein L15;60S ribosomal protein L15	RPL15	tr|E7EX53|E7EX53_HUMAN Ribosomal protein L15 (Fragment) OS=Homo sapiens OX=9606 GN=RPL15 PE=1 SV=1;tr|A0A2R8Y738|A0A2R8Y738_HUMAN Ribosomal protein L15 (Fragment) OS=Homo sapiens OX=9606 GN=RPL15 PE=1 SV=1;tr|A0A2R8YEM3|A0A2R8YEM3_HUMAN Ribosomal protein L	6	1	1	15.722	133	133;138;169;174;175;204	0	6.8	0
Q15084	Q15084	Protein disulfide-isomerase A6	PDIA6	sp|Q15084|PDIA6_HUMAN Protein disulfide-isomerase A6 OS=Homo sapiens OX=9606 GN=PDIA6 PE=1 SV=1	1	1	1	48.121	440	440	0	2.3	0
Q15388	Q15388	Mitochondrial import receptor subunit TOM20 homolog	TOMM20	sp|Q15388|TOM20_HUMAN Mitochondrial import receptor subunit TOM20 homolog OS=Homo sapiens OX=9606 GN=TOMM20 PE=1 SV=1	1	1	1	16.298	145	145	0	4.8	0
A0A087WUV8;A0A7P0T8A7;A0A7P0TB04;A0A7P0TA85;P35613	A0A087WUV8;A0A7P0T8A7;A0A7P0TB04;A0A7P0TA85;P35613	Basigin	BSG	tr|A0A087WUV8|A0A087WUV8_HUMAN Basigin OS=Homo sapiens OX=9606 GN=BSG PE=1 SV=1;tr|A0A7P0T8A7|A0A7P0T8A7_HUMAN Basigin OS=Homo sapiens OX=9606 GN=BSG PE=4 SV=1;tr|A0A7P0TB04|A0A7P0TB04_HUMAN Basigin OS=Homo sapiens OX=9606 GN=BSG PE=4 SV=1;tr|A0A7P0TA85|A0	5	1	1	20.542	189	189;206;266;266;385	0	9.5	0
G3V3K9;G3V4I1;A0A7I2V5Z4;A0A7I2V3B4;A0A7I2V5I2;A0A7I2V3G4;A0A7I2V4U2;A0A7I2V4B8;A0A7I2V590;G3V2M8;A0A7I2V362;A0A7I2V3C9;A0A7I2YQR2;A0A7I2V534;H0YJY1;A0A7I2V5R9;J3KNG4;G3V5F3;A0A7I2V3Y3;A0A7I2V414;A0A7I2V4B9;Q8WVM8	G3V3K9;G3V4I1;A0A7I2V5Z4;A0A7I2V3B4;A0A7I2V5I2;A0A7I2V3G4;A0A7I2V4U2;A0A7I2V4B8;A0A7I2V590;G3V2M8;A0A7I2V362;A0A7I2V3C9;A0A7I2YQR2;A0A7I2V534;H0YJY1;A0A7I2V5R9;J3KNG4;G3V5F3;A0A7I2V3Y3;A0A7I2V414;A0A7I2V4B9;Q8WVM8	Sec1 family domain-containing protein 1	SCFD1	tr|G3V3K9|G3V3K9_HUMAN Sec1 family domain-containing protein 1 OS=Homo sapiens OX=9606 GN=SCFD1 PE=1 SV=1;tr|G3V4I1|G3V4I1_HUMAN Sec1 family domain-containing protein 1 OS=Homo sapiens OX=9606 GN=SCFD1 PE=1 SV=1;tr|A0A7I2V5Z4|A0A7I2V5Z4_HUMAN Sec1 family d	22	1	1	5.0969	48	48;75;641;620;612;601;592;591;532;513;487;448;422;369;289;216;163;121;108;105;85;642	0	31.2	0
D6RFH4;H3BUX2;O43169	D6RFH4;H3BUX2;O43169	Cytochrome b5 type B	CYB5B	tr|D6RFH4|D6RFH4_HUMAN Cytochrome b5 type B OS=Homo sapiens OX=9606 GN=CYB5B PE=1 SV=2;tr|H3BUX2|H3BUX2_HUMAN Cytochrome b5 type B OS=Homo sapiens OX=9606 GN=CYB5B PE=1 SV=2;sp|O43169|CYB5B_HUMAN Cytochrome b5 type B OS=Homo sapiens OX=9606 GN=CYB5B PE=1 S	3	1	1	15.208	135	135;144;150	0	5.2	0
P0DN76;Q01081	P0DN76;Q01081	Splicing factor U2AF 35 kDa subunit	U2AF1	sp|P0DN76|U2AF5_HUMAN Splicing factor U2AF 35 kDa subunit-like protein OS=Homo sapiens OX=9606 GN=U2AF1L5 PE=1 SV=1;sp|Q01081|U2AF1_HUMAN Splicing factor U2AF 35 kDa subunit OS=Homo sapiens OX=9606 GN=U2AF1 PE=1 SV=3	2	1	1	27.872	240	240;240	0.0031847	3.3	0
A0A1W2PRD0;A0A1W2PQ38;E7EQ34;A0A1W2PS81;A0A1W2PQP2;A0A1W2PQM3;A0A1W2PRC2;I3L4Z6;A0A1W2PPG1;A0A1W2PPP5;A0A1W2PPG5;I3L0K1;A0A1W2PRP7;A0A1W2PRV0;A0A1W2PRL0;A0A1X7SBU8;A0A1W2PS12;A0A1W2PRE6;A0A1W2PR02;A0A1W2PQ77;A0A1W2PPW8;A0A1W2PPJ0;A0A1W2PR23;A0A1W2PNV3;A0A1W2PQE0;I3L1K7;A0A1W2PQ06;I3NI02;O14653	A0A1W2PRD0;A0A1W2PQ38;E7EQ34;A0A1W2PS81;A0A1W2PQP2;A0A1W2PQM3;A0A1W2PRC2;I3L4Z6;A0A1W2PPG1;A0A1W2PPP5;A0A1W2PPG5;I3L0K1;A0A1W2PRP7;A0A1W2PRV0;A0A1W2PRL0;A0A1X7SBU8;A0A1W2PS12;A0A1W2PRE6;A0A1W2PR02;A0A1W2PQ77;A0A1W2PPW8;A0A1W2PPJ0;A0A1W2PR23;A0A1W2PNV3;A0A1W2PQE0;I3L1K7;A0A1W2PQ06;I3NI02;O14653	Golgi SNAP receptor complex member 2	GOSR2	tr|A0A1W2PRD0|A0A1W2PRD0_HUMAN Golgi SNAP receptor complex member 2 (Fragment) OS=Homo sapiens OX=9606 GN=GOSR2 PE=1 SV=1;tr|A0A1W2PQ38|A0A1W2PQ38_HUMAN Golgi SNAP receptor complex member 2 (Fragment) OS=Homo sapiens OX=9606 GN=GOSR2 PE=4 SV=1;tr|E7EQ34|E7	29	1	1	12.799	108	108;125;232;226;214;214;211;210;210;202;199;197;197;196;194;194;192;177;165;164;163;157;155;153;147;143;141;257;212	0	10.2	0
E9PQA5;E9PQ47;E9PNY1;O95159	E9PQA5;E9PQ47;E9PNY1;O95159	Zinc finger protein-like 1	ZFPL1	tr|E9PQA5|E9PQA5_HUMAN Zinc finger protein-like 1 (Fragment) OS=Homo sapiens OX=9606 GN=ZFPL1 PE=1 SV=1;tr|E9PQ47|E9PQ47_HUMAN Zinc finger protein-like 1 (Fragment) OS=Homo sapiens OX=9606 GN=ZFPL1 PE=1 SV=1;tr|E9PNY1|E9PNY1_HUMAN Zinc finger protein-like	4	1	1	18.871	172	172;188;207;310	0	4.7	0
Q969X1	Q969X1	Protein lifeguard 3	TMBIM1	sp|Q969X1|LFG3_HUMAN Protein lifeguard 3 OS=Homo sapiens OX=9606 GN=TMBIM1 PE=1 SV=2	1	1	1	34.607	311	311	0	9.6	0
B0YJC5;B0YJC4;P08670	B0YJC5;B0YJC4;P08670	Vimentin	VIM	tr|B0YJC5|B0YJC5_HUMAN Vimentin OS=Homo sapiens OX=9606 GN=VIM PE=1 SV=1;tr|B0YJC4|B0YJC4_HUMAN Vimentin OS=Homo sapiens OX=9606 GN=VIM PE=1 SV=1;sp|P08670|VIME_HUMAN Vimentin OS=Homo sapiens OX=9606 GN=VIM PE=1 SV=4	3	1	1	26.859	228	228;431;466	0.006006	4.8	0
